# Supplementary material for: Genome-wide detection of CNVs and their association with performance traits in broilers
Source: BMC Genomics. 2021 May 17;22:354. doi: 10.1186/s12864-021-07676-1 (PMC8130382; doi:10.1186/s12864-021-07676-1)
Supplement: Supplementary file 1 — Additional file 1. Information of identified CNVRs [file 12864_2021_7676_MOESM1_ESM.xlsx]

## Sheet: Additional file 1
Additional file 1 - Information of identified CNVRs
CNVR_ID	GGA	Start (bp)	End (bp)	Length (bp)	No. Samples	Type	Frequency
1	GGA1	1095913	1105695	9783	1	gain	0.00162866
2	GGA1	1731993	1758189	26197	1	gain	0.00162866
3	GGA1	2413069	2429319	16251	1	gain	0.00162866
4	GGA1	2660861	2681872	21012	1	gain	0.00162866
5	GGA1	3462927	3468979	6053	2	gain	0.00325733
6	GGA1	3944787	4086159	141373	2	both	0.00325733
7	GGA1	4207115	4601858	394744	3	both	0.00488599
8	GGA1	4677952	4715263	37312	24	gain	0.0390879
9	GGA1	4835133	4922710	87578	2	both	0.00325733
10	GGA1	4966854	4972120	5267	17	gain	0.0276873
11	GGA1	5263905	5270123	6219	1	gain	0.00162866
12	GGA1	5378945	5408739	29795	4	gain	0.00651466
13	GGA1	5530172	5550170	19999	2	gain	0.00325733
14	GGA1	5612734	5618766	6033	2	gain	0.00325733
15	GGA1	5726608	5731251	4644	1	gain	0.00162866
16	GGA1	5975504	6040822	65319	12	gain	0.019544
17	GGA1	6113200	6688454	575255	10	gain	0.0162866
18	GGA1	6739375	6766881	27507	1	gain	0.00162866
19	GGA1	6970120	6978471	8352	2	gain	0.00325733
20	GGA1	7507893	7514978	7086	2	gain	0.00325733
21	GGA1	8361821	8383620	21800	1	gain	0.00162866
22	GGA1	8440610	8458541	17932	1	loss	0.00162866
23	GGA1	8560896	8598626	37731	2	gain	0.00325733
24	GGA1	8608154	8619367	11214	1	loss	0.00162866
25	GGA1	8642702	8654478	11777	13	gain	0.0211726
26	GGA1	8763708	8795350	31643	5	gain	0.00814332
27	GGA1	8802184	8827774	25591	1	gain	0.00162866
28	GGA1	8927451	8962120	34670	1	loss	0.00162866
29	GGA1	9041919	9296286	254368	59	gain	0.0960912
30	GGA1	9320244	9327200	6957	2	gain	0.00325733
31	GGA1	9384948	9409979	25032	4	gain	0.00651466
32	GGA1	9495391	9528057	32667	1	gain	0.00162866
33	GGA1	9590512	9728532	138021	9	gain	0.014658
34	GGA1	9940954	9954192	13239	2	gain	0.00325733
35	GGA1	9965799	9980997	15199	2	gain	0.00325733
36	GGA1	10010210	10014952	4743	2	gain	0.00325733
37	GGA1	10312096	10346810	34715	13	gain	0.0211726
38	GGA1	10420870	10423740	2871	2	gain	0.00325733
39	GGA1	10579931	10597399	17469	1	gain	0.00162866
40	GGA1	10611458	10619540	8083	1	gain	0.00162866
41	GGA1	10670963	10688255	17293	1	gain	0.00162866
42	GGA1	10788509	10793427	4919	2	gain	0.00325733
43	GGA1	10804745	10820152	15408	1	gain	0.00162866
44	GGA1	10833761	10847238	13478	1	gain	0.00162866
45	GGA1	10896874	10932854	35981	2	gain	0.00325733
46	GGA1	11018344	11048088	29745	1	gain	0.00162866
47	GGA1	11051924	11081339	29416	9	gain	0.014658
48	GGA1	11151797	11161143	9347	2	gain	0.00325733
49	GGA1	11167757	11190448	22692	5	gain	0.00814332
50	GGA1	11236267	11251017	14751	1	gain	0.00162866
51	GGA1	11275593	11285597	10005	3	gain	0.00488599
52	GGA1	11346195	11388905	42711	3	gain	0.00488599
53	GGA1	11651636	11671107	19472	1	gain	0.00162866
54	GGA1	11705192	11723357	18166	3	gain	0.00488599
55	GGA1	12457903	12473211	15309	2	gain	0.00325733
56	GGA1	12529910	12565684	35775	4	gain	0.00651466
57	GGA1	12711609	12778484	66876	3	both	0.00488599
58	GGA1	12804355	12818206	13852	1	gain	0.00162866
59	GGA1	12900020	12908791	8772	2	gain	0.00325733
60	GGA1	12939775	12977538	37764	1	gain	0.00162866
61	GGA1	13003166	13009739	6574	2	gain	0.00325733
62	GGA1	13486704	13496780	10077	2	gain	0.00325733
63	GGA1	13929596	13998612	69017	1	gain	0.00162866
64	GGA1	14025324	14076354	51031	5	gain	0.00814332
65	GGA1	14232606	14315811	83206	1	loss	0.00162866
66	GGA1	14404907	14421891	16985	1	gain	0.00162866
67	GGA1	14468310	14478978	10669	1	gain	0.00162866
68	GGA1	14608668	14626753	18086	1	gain	0.00162866
69	GGA1	14798202	14811774	13573	2	gain	0.00325733
70	GGA1	14994911	15004345	9435	2	gain	0.00325733
71	GGA1	15635219	15645986	10768	1	gain	0.00162866
72	GGA1	15714832	15718186	3355	1	gain	0.00162866
73	GGA1	16099011	16142217	43207	7	gain	0.0114007
74	GGA1	16198515	16206579	8065	4	gain	0.00651466
75	GGA1	16348438	16363591	15154	2	gain	0.00325733
76	GGA1	16416268	16476228	59961	5	both	0.00814332
77	GGA1	16519776	16524290	4515	2	gain	0.00325733
78	GGA1	16746712	16758074	11363	43	both	0.0700326
79	GGA1	16787256	16805796	18541	3	gain	0.00488599
80	GGA1	16837536	16844580	7045	1	gain	0.00162866
81	GGA1	16978098	16985854	7757	1	gain	0.00162866
82	GGA1	17105717	17191393	85677	7	both	0.0114007
83	GGA1	17226801	17235684	8884	2	gain	0.00325733
84	GGA1	17313032	17327913	14882	2	gain	0.00325733
85	GGA1	17427430	17441204	13775	1	gain	0.00162866
86	GGA1	17522285	17528308	6024	2	gain	0.00325733
87	GGA1	17538721	17548645	9925	2	gain	0.00325733
88	GGA1	17602930	17616176	13247	4	gain	0.00651466
89	GGA1	17633351	17748818	115468	16	gain	0.0260586
90	GGA1	17798248	17811145	12898	2	gain	0.00325733
91	GGA1	17826740	17920496	93757	14	gain	0.0228013
92	GGA1	17950535	17960123	9589	2	gain	0.00325733
93	GGA1	18093852	18116239	22388	2	gain	0.00325733
94	GGA1	18147083	18203875	56793	3	gain	0.00488599
95	GGA1	18224094	18239606	15513	2	gain	0.00325733
96	GGA1	18258732	18269511	10780	4	gain	0.00651466
97	GGA1	18303909	18318827	14919	5	gain	0.00814332
98	GGA1	18364903	18373667	8765	3	gain	0.00488599
99	GGA1	18431800	18440583	8784	2	gain	0.00325733
100	GGA1	18472297	18571078	98782	12	both	0.019544
101	GGA1	18607551	18615788	8238	5	gain	0.00814332
102	GGA1	18626280	18656541	30262	5	gain	0.00814332
103	GGA1	18701940	18777292	75353	9	gain	0.014658
104	GGA1	18782440	18830103	47664	5	gain	0.00814332
105	GGA1	18951941	18992457	40517	4	gain	0.00651466
106	GGA1	19060438	19065678	5241	1	gain	0.00162866
107	GGA1	19072937	19141742	68806	1	loss	0.00162866
108	GGA1	19184637	19202663	18027	1	gain	0.00162866
109	GGA1	19220397	19232406	12010	5	gain	0.00814332
110	GGA1	19302472	19309294	6823	2	gain	0.00325733
111	GGA1	19406376	19411746	5371	2	gain	0.00325733
112	GGA1	19570997	19591809	20813	2	gain	0.00325733
113	GGA1	19621599	19645013	23415	25	gain	0.0407166
114	GGA1	19663752	19671329	7578	4	gain	0.00651466
115	GGA1	19730721	19753822	23102	2	loss	0.00325733
116	GGA1	19761424	19799700	38277	1	gain	0.00162866
117	GGA1	19886203	19908637	22435	1	gain	0.00162866
118	GGA1	20007691	20116108	108418	1	loss	0.00162866
119	GGA1	20429293	20460580	31288	11	both	0.0179153
120	GGA1	20476819	20486121	9303	1	gain	0.00162866
121	GGA1	21005899	21024745	18847	3	gain	0.00488599
122	GGA1	21156212	21184700	28489	33	gain	0.0537459
123	GGA1	21274750	21351171	76422	1	gain	0.00162866
124	GGA1	21443055	21565104	122050	6	both	0.00977199
125	GGA1	21593626	21612725	19100	2	gain	0.00325733
126	GGA1	21722687	21758570	35884	16	gain	0.0260586
127	GGA1	21907406	21947405	40000	9	gain	0.014658
128	GGA1	22161837	22182369	20533	2	gain	0.00325733
129	GGA1	22265409	22269557	4149	2	gain	0.00325733
130	GGA1	22279265	22298567	19303	7	gain	0.0114007
131	GGA1	22693635	22704934	11300	1	gain	0.00162866
132	GGA1	22813156	22820417	7262	4	gain	0.00651466
133	GGA1	22909441	22916865	7425	2	gain	0.00325733
134	GGA1	22993815	23005471	11657	3	gain	0.00488599
135	GGA1	23096947	23122659	25713	3	gain	0.00488599
136	GGA1	23340254	23369601	29348	1	gain	0.00162866
137	GGA1	23420905	23455459	34555	1	gain	0.00162866
138	GGA1	23605973	23623643	17671	1	gain	0.00162866
139	GGA1	23654879	23674852	19974	2	gain	0.00325733
140	GGA1	23686522	23700512	13991	2	gain	0.00325733
141	GGA1	23714803	23736020	21218	10	gain	0.0162866
142	GGA1	23777574	23892915	115342	10	both	0.0162866
143	GGA1	24063870	24115365	51496	8	gain	0.0130293
144	GGA1	24264913	24279509	14597	2	gain	0.00325733
145	GGA1	24396678	24419085	22408	18	gain	0.029316
146	GGA1	24617997	24723603	105607	3	gain	0.00488599
147	GGA1	24761600	24817978	56379	1	loss	0.00162866
148	GGA1	24913491	24921289	7799	1	gain	0.00162866
149	GGA1	25022013	25031649	9637	1	gain	0.00162866
150	GGA1	25081228	25101957	20730	1	gain	0.00162866
151	GGA1	25441186	25463473	22288	2	gain	0.00325733
152	GGA1	25548546	25563572	15027	2	gain	0.00325733
153	GGA1	25762195	25781782	19588	1	gain	0.00162866
154	GGA1	25791667	25803095	11429	2	gain	0.00325733
155	GGA1	25910548	25923060	12513	6	gain	0.00977199
156	GGA1	26172289	26194944	22656	6	gain	0.00977199
157	GGA1	26280270	26304285	24016	6	gain	0.00977199
158	GGA1	26407750	26426379	18630	4	gain	0.00651466
159	GGA1	26522567	26532289	9723	1	gain	0.00162866
160	GGA1	26559490	26568220	8731	2	gain	0.00325733
161	GGA1	26644380	26677517	33138	3	gain	0.00488599
162	GGA1	26975627	26979180	3554	2	gain	0.00325733
163	GGA1	27458383	27496685	38303	3	gain	0.00488599
164	GGA1	27673401	27696474	23074	2	gain	0.00325733
165	GGA1	27711118	27717888	6771	1	gain	0.00162866
166	GGA1	27841888	27852480	10593	1	gain	0.00162866
167	GGA1	27924762	27931849	7088	2	gain	0.00325733
168	GGA1	27988635	27992813	4179	4	both	0.00651466
169	GGA1	28010591	28075069	64479	12	gain	0.019544
170	GGA1	28086896	28152024	65129	9	gain	0.014658
171	GGA1	28161035	28170620	9586	4	gain	0.00651466
172	GGA1	28239150	28283866	44717	2	gain	0.00325733
173	GGA1	28345119	28347841	2723	2	loss	0.00325733
174	GGA1	28512765	28522376	9612	2	gain	0.00325733
175	GGA1	28527521	28551769	24249	2	both	0.00325733
176	GGA1	28618490	28623702	5213	2	gain	0.00325733
177	GGA1	28780881	28792844	11964	2	gain	0.00325733
178	GGA1	28899536	28909436	9901	2	gain	0.00325733
179	GGA1	28926275	28994524	68250	3	both	0.00488599
180	GGA1	29467110	29482570	15461	7	gain	0.0114007
181	GGA1	29555964	29563552	7589	41	gain	0.0667752
182	GGA1	29614828	29618861	4034	3	gain	0.00488599
183	GGA1	29673635	29698160	24526	2	gain	0.00325733
184	GGA1	29725111	29730978	5868	3	loss	0.00488599
185	GGA1	30222779	30230014	7236	2	gain	0.00325733
186	GGA1	30234041	30244566	10526	1	gain	0.00162866
187	GGA1	30272251	30276049	3799	2	gain	0.00325733
188	GGA1	30353698	30362187	8490	1	gain	0.00162866
189	GGA1	30451237	30479293	28057	6	gain	0.00977199
190	GGA1	30634789	30662934	28146	1	loss	0.00162866
191	GGA1	31213206	31226077	12872	5	gain	0.00814332
192	GGA1	31239301	31246735	7435	1	gain	0.00162866
193	GGA1	31279313	31280571	1259	2	gain	0.00325733
194	GGA1	31301849	31395508	93660	6	both	0.00977199
195	GGA1	31513465	31532170	18706	1	gain	0.00162866
196	GGA1	31538693	31549504	10812	1	gain	0.00162866
197	GGA1	31627286	31636266	8981	2	gain	0.00325733
198	GGA1	31729463	31737068	7606	2	gain	0.00325733
199	GGA1	31788918	31799739	10822	4	gain	0.00651466
200	GGA1	31807840	31816854	9015	2	gain	0.00325733
201	GGA1	31841035	31854294	13260	1	gain	0.00162866
202	GGA1	31930541	31940055	9515	4	gain	0.00651466
203	GGA1	32040491	32047961	7471	4	gain	0.00651466
204	GGA1	32255488	32289330	33843	1	gain	0.00162866
205	GGA1	32383784	32400122	16339	1	gain	0.00162866
206	GGA1	32432770	32468700	35931	5	gain	0.00814332
207	GGA1	32475854	32479911	4058	2	gain	0.00325733
208	GGA1	32498764	32504935	6172	2	gain	0.00325733
209	GGA1	32548615	32587578	38964	3	gain	0.00488599
210	GGA1	32619801	32648071	28271	2	gain	0.00325733
211	GGA1	32689531	32860079	170549	4	both	0.00651466
212	GGA1	32949832	32954984	5153	2	gain	0.00325733
213	GGA1	33037895	33043563	5669	3	gain	0.00488599
214	GGA1	33064340	33086073	21734	1	gain	0.00162866
215	GGA1	33280501	33289733	9233	1	gain	0.00162866
216	GGA1	33477343	33492749	15407	4	gain	0.00651466
217	GGA1	33565933	33569538	3606	1	gain	0.00162866
218	GGA1	33610834	33622076	11243	4	loss	0.00651466
219	GGA1	33701708	33704635	2928	2	gain	0.00325733
220	GGA1	33712559	33784563	72005	8	loss	0.0130293
221	GGA1	34031080	34040266	9187	3	gain	0.00488599
222	GGA1	34077252	34092563	15312	1	gain	0.00162866
223	GGA1	34114587	34121815	7229	4	gain	0.00651466
224	GGA1	34247238	34252827	5590	2	gain	0.00325733
225	GGA1	34289940	34297735	7796	2	gain	0.00325733
226	GGA1	34451686	34489834	38149	11	both	0.0179153
227	GGA1	34876447	34893048	16602	1	gain	0.00162866
228	GGA1	35140629	35145373	4745	2	gain	0.00325733
229	GGA1	35160414	35191783	31370	1	gain	0.00162866
230	GGA1	35323735	35327060	3326	2	gain	0.00325733
231	GGA1	35452171	35494370	42200	1	gain	0.00162866
232	GGA1	35545347	35555668	10322	2	gain	0.00325733
233	GGA1	35561657	35565258	3602	1	gain	0.00162866
234	GGA1	35674778	35680265	5488	1	gain	0.00162866
235	GGA1	35922070	35929733	7664	2	gain	0.00325733
236	GGA1	36010100	36019780	9681	1	gain	0.00162866
237	GGA1	36225535	36233764	8230	1	gain	0.00162866
238	GGA1	36301095	36312566	11472	1	gain	0.00162866
239	GGA1	36331994	36381319	49326	3	gain	0.00488599
240	GGA1	36532167	36549286	17120	3	gain	0.00488599
241	GGA1	36557180	36585216	28037	1	gain	0.00162866
242	GGA1	36790666	36799872	9207	2	gain	0.00325733
243	GGA1	36871110	36880095	8986	7	gain	0.0114007
244	GGA1	36942985	36951122	8138	1	gain	0.00162866
245	GGA1	36997990	37019418	21429	1	gain	0.00162866
246	GGA1	37113015	37128011	14997	4	gain	0.00651466
247	GGA1	37203789	37269616	65828	2	loss	0.00325733
248	GGA1	37282269	37320866	38598	4	gain	0.00651466
249	GGA1	37404361	37427363	23003	2	gain	0.00325733
250	GGA1	37500425	37514829	14405	1	gain	0.00162866
251	GGA1	38107998	38113962	5965	2	gain	0.00325733
252	GGA1	38164852	38170221	5370	1	gain	0.00162866
253	GGA1	38282500	38307335	24836	1	gain	0.00162866
254	GGA1	38465356	38485782	20427	4	gain	0.00651466
255	GGA1	38562717	38574974	12258	1	gain	0.00162866
256	GGA1	38633433	38654004	20572	4	both	0.00651466
257	GGA1	39028459	39033429	4971	1	gain	0.00162866
258	GGA1	39174255	39180538	6284	1	gain	0.00162866
259	GGA1	39489857	39515470	25614	6	both	0.00977199
260	GGA1	39560342	39585178	24837	3	gain	0.00488599
261	GGA1	39663594	39673440	9847	3	gain	0.00488599
262	GGA1	39832267	39849540	17274	1	gain	0.00162866
263	GGA1	39865181	39875388	10208	1	gain	0.00162866
264	GGA1	40063214	40076308	13095	1	gain	0.00162866
265	GGA1	40387818	40402480	14663	1	gain	0.00162866
266	GGA1	40421861	40448743	26883	3	gain	0.00488599
267	GGA1	40473621	40477074	3454	2	gain	0.00325733
268	GGA1	40657125	40673072	15948	3	gain	0.00488599
269	GGA1	40718121	40724458	6338	1	gain	0.00162866
270	GGA1	40749833	40844268	94436	1	loss	0.00162866
271	GGA1	40853527	40920085	66559	1	loss	0.00162866
272	GGA1	41049920	41079484	29565	2	gain	0.00325733
273	GGA1	41217462	41236884	19423	2	gain	0.00325733
274	GGA1	41251320	41273246	21927	8	both	0.0130293
275	GGA1	41313821	41418411	104591	13	both	0.0211726
276	GGA1	41461858	41481258	19401	3	gain	0.00488599
277	GGA1	41488447	41509442	20996	4	gain	0.00651466
278	GGA1	41539895	41570573	30679	7	gain	0.0114007
279	GGA1	41604754	41652923	48170	1	loss	0.00162866
280	GGA1	41722709	41755063	32355	14	gain	0.0228013
281	GGA1	41817355	41879365	62011	22	gain	0.0358306
282	GGA1	41912545	42021989	109445	11	both	0.0179153
283	GGA1	42069193	42117358	48166	6	both	0.00977199
284	GGA1	42172724	42188424	15701	3	both	0.00488599
285	GGA1	42268534	42281005	12472	3	both	0.00488599
286	GGA1	42322192	42328337	6146	4	both	0.00651466
287	GGA1	42403418	42421185	17768	4	gain	0.00651466
288	GGA1	42451137	42468164	17028	1	gain	0.00162866
289	GGA1	42491907	42698768	206862	9	gain	0.014658
290	GGA1	42827063	42833334	6272	1	gain	0.00162866
291	GGA1	42871643	42884970	13328	4	both	0.00651466
292	GGA1	43097169	43120488	23320	2	gain	0.00325733
293	GGA1	43418270	43446928	28659	4	gain	0.00651466
294	GGA1	43510789	43515876	5088	2	gain	0.00325733
295	GGA1	43744399	43761934	17536	3	gain	0.00488599
296	GGA1	43789782	43797600	7819	2	gain	0.00325733
297	GGA1	43980842	43989735	8894	2	gain	0.00325733
298	GGA1	44030746	44076565	45820	4	gain	0.00651466
299	GGA1	44092151	44108048	15898	1	gain	0.00162866
300	GGA1	44172248	44182921	10674	6	loss	0.00977199
301	GGA1	44689192	44712659	23468	3	gain	0.00488599
302	GGA1	44745232	44751770	6539	2	gain	0.00325733
303	GGA1	45164923	45183725	18803	2	gain	0.00325733
304	GGA1	45372590	45385703	13114	4	gain	0.00651466
305	GGA1	45825215	45845590	20376	3	gain	0.00488599
306	GGA1	45940081	45973666	33586	7	gain	0.0114007
307	GGA1	46000136	46007043	6908	4	gain	0.00651466
308	GGA1	46048304	46054046	5743	2	gain	0.00325733
309	GGA1	46150332	46164715	14384	2	gain	0.00325733
310	GGA1	46196574	46204151	7578	4	gain	0.00651466
311	GGA1	46226165	46235956	9792	2	gain	0.00325733
312	GGA1	46251076	46257274	6199	2	gain	0.00325733
313	GGA1	46270748	46325491	54744	9	gain	0.014658
314	GGA1	46378471	46389432	10962	2	gain	0.00325733
315	GGA1	46672246	46679925	7680	1	gain	0.00162866
316	GGA1	46933807	47016222	82416	2	gain	0.00325733
317	GGA1	47042160	47048082	5923	1	gain	0.00162866
318	GGA1	47061524	47079571	18048	3	gain	0.00488599
319	GGA1	47342976	47350940	7965	1	gain	0.00162866
320	GGA1	47426031	47430564	4534	2	gain	0.00325733
321	GGA1	47441516	47453778	12263	1	gain	0.00162866
322	GGA1	47485533	47545644	60112	9	gain	0.014658
323	GGA1	47575406	47577609	2204	5	loss	0.00814332
324	GGA1	47820077	47822691	2615	3	gain	0.00488599
325	GGA1	48038818	48045759	6942	2	gain	0.00325733
326	GGA1	48121078	48124642	3565	2	gain	0.00325733
327	GGA1	48402680	48449720	47041	1	gain	0.00162866
328	GGA1	48599124	48600795	1672	2	gain	0.00325733
329	GGA1	48726561	48729154	2594	2	gain	0.00325733
330	GGA1	48807210	48815823	8614	1	gain	0.00162866
331	GGA1	48872073	48888549	16477	2	gain	0.00325733
332	GGA1	50187965	50459989	272025	1	loss	0.00162866
333	GGA1	51473432	51576453	103022	1	gain	0.00162866
334	GGA1	51792233	51867608	75376	2	loss	0.00325733
335	GGA1	52239305	52248752	9448	1	gain	0.00162866
336	GGA1	52290650	52360082	69433	5	both	0.00814332
337	GGA1	52690211	52698617	8407	1	gain	0.00162866
338	GGA1	52724706	52743943	19238	2	gain	0.00325733
339	GGA1	52938940	52947662	8723	2	gain	0.00325733
340	GGA1	53066622	53074571	7950	2	gain	0.00325733
341	GGA1	53204896	53236922	32027	1	loss	0.00162866
342	GGA1	53899644	54060548	160905	1	loss	0.00162866
343	GGA1	54095013	54141659	46647	1	loss	0.00162866
344	GGA1	54274336	54289430	15095	2	gain	0.00325733
345	GGA1	54351135	54358672	7538	1	gain	0.00162866
346	GGA1	54720486	54724940	4455	1	gain	0.00162866
347	GGA1	54864591	54916063	51473	2	loss	0.00325733
348	GGA1	54948263	54975514	27252	21	loss	0.034202
349	GGA1	55130797	55307870	177074	76	gain	0.123779
350	GGA1	55371898	55488685	116788	51	gain	0.0830619
351	GGA1	55775530	55868989	93460	21	gain	0.034202
352	GGA1	56225608	56246992	21385	2	gain	0.00325733
353	GGA1	56294129	56298707	4579	2	gain	0.00325733
354	GGA1	56991931	57039975	48045	1	gain	0.00162866
355	GGA1	57167703	57208652	40950	1	gain	0.00162866
356	GGA1	57400399	57413618	13220	2	gain	0.00325733
357	GGA1	57668874	57681648	12775	2	gain	0.00325733
358	GGA1	57712526	57713881	1356	2	gain	0.00325733
359	GGA1	57716468	57735871	19404	4	gain	0.00651466
360	GGA1	57799170	57805813	6644	2	gain	0.00325733
361	GGA1	57951537	57954456	2920	2	gain	0.00325733
362	GGA1	58111319	58187217	75899	1	loss	0.00162866
363	GGA1	58250051	58256329	6279	2	gain	0.00325733
364	GGA1	58495262	58510199	14938	1	gain	0.00162866
365	GGA1	58527839	58561238	33400	12	gain	0.019544
366	GGA1	58567058	58594288	27231	7	both	0.0114007
367	GGA1	58873173	58970359	97187	9	both	0.014658
368	GGA1	59493359	59503497	10139	1	gain	0.00162866
369	GGA1	59660332	59730564	70233	3	both	0.00488599
370	GGA1	59988357	59997389	9033	4	gain	0.00651466
371	GGA1	60229570	60257456	27887	5	gain	0.00814332
372	GGA1	60374006	60388778	14773	1	gain	0.00162866
373	GGA1	60515427	60585885	70459	7	both	0.0114007
374	GGA1	60604976	60636319	31344	7	both	0.0114007
375	GGA1	60825644	60858593	32950	5	loss	0.00814332
376	GGA1	61239801	61253686	13886	1	gain	0.00162866
377	GGA1	61589099	61626042	36944	3	gain	0.00488599
378	GGA1	61645003	61652720	7718	1	gain	0.00162866
379	GGA1	61708391	61886098	177708	13	both	0.0211726
380	GGA1	62099468	62115790	16323	3	gain	0.00488599
381	GGA1	62128584	62173583	45000	5	gain	0.00814332
382	GGA1	62288914	62443025	154112	1	loss	0.00162866
383	GGA1	62560209	62569029	8821	2	gain	0.00325733
384	GGA1	62805436	62872064	66629	4	gain	0.00651466
385	GGA1	62912789	62933085	20297	2	gain	0.00325733
386	GGA1	63161341	63180785	19445	1	loss	0.00162866
387	GGA1	63197138	63206807	9670	1	gain	0.00162866
388	GGA1	63250884	63268583	17700	1	gain	0.00162866
389	GGA1	63520248	63523824	3577	2	gain	0.00325733
390	GGA1	63535913	63542723	6811	3	gain	0.00488599
391	GGA1	63571673	63585012	13340	1	gain	0.00162866
392	GGA1	63756678	63787315	30638	3	gain	0.00488599
393	GGA1	63923469	63934965	11497	1	gain	0.00162866
394	GGA1	63961236	63978324	17089	2	gain	0.00325733
395	GGA1	64310624	64325878	15255	2	gain	0.00325733
396	GGA1	64379716	64414860	35145	6	gain	0.00977199
397	GGA1	64429457	64451122	21666	8	gain	0.0130293
398	GGA1	64489095	64505129	16035	1	gain	0.00162866
399	GGA1	64565709	64579308	13600	2	gain	0.00325733
400	GGA1	64644418	64680908	36491	3	gain	0.00488599
401	GGA1	64694399	64713613	19215	2	gain	0.00325733
402	GGA1	64808436	64823597	15162	4	gain	0.00651466
403	GGA1	65005580	65008557	2978	2	gain	0.00325733
404	GGA1	65339575	65345240	5666	2	gain	0.00325733
405	GGA1	65566162	65592805	26644	1	loss	0.00162866
406	GGA1	65758518	65763900	5383	1	gain	0.00162866
407	GGA1	66064580	66076714	12135	3	gain	0.00488599
408	GGA1	66164132	66196465	32334	1	gain	0.00162866
409	GGA1	66365014	66379497	14484	1	gain	0.00162866
410	GGA1	66513996	66532876	18881	3	gain	0.00488599
411	GGA1	66573744	66586093	12350	1	gain	0.00162866
412	GGA1	66624707	66668518	43812	5	gain	0.00814332
413	GGA1	66761837	66872159	110323	1	gain	0.00162866
414	GGA1	66890251	66914275	24025	4	gain	0.00651466
415	GGA1	67536761	67560359	23599	10	gain	0.0162866
416	GGA1	67916798	67936763	19966	2	gain	0.00325733
417	GGA1	68093569	68145816	52248	1	loss	0.00162866
418	GGA1	68751908	68776461	24554	2	gain	0.00325733
419	GGA1	68938649	69015101	76453	5	both	0.00814332
420	GGA1	69343010	69385455	42446	2	gain	0.00325733
421	GGA1	69475262	69532478	57217	3	both	0.00488599
422	GGA1	69589739	69593088	3350	2	gain	0.00325733
423	GGA1	69620995	69632986	11992	2	gain	0.00325733
424	GGA1	69756502	69761616	5115	2	gain	0.00325733
425	GGA1	69970008	69980279	10272	2	gain	0.00325733
426	GGA1	70106458	70116050	9593	2	loss	0.00325733
427	GGA1	70160175	70165598	5424	5	both	0.00814332
428	GGA1	70213761	70216125	2365	8	both	0.0130293
429	GGA1	70222645	70234407	11763	2	loss	0.00325733
430	GGA1	70351317	70366647	15331	1	gain	0.00162866
431	GGA1	70421612	70423548	1937	3	both	0.00488599
432	GGA1	70472457	70490568	18112	4	gain	0.00651466
433	GGA1	70495245	70559838	64594	1	loss	0.00162866
434	GGA1	70576031	70580784	4754	2	gain	0.00325733
435	GGA1	70761742	70780016	18275	2	gain	0.00325733
436	GGA1	70875993	70888460	12468	1	gain	0.00162866
437	GGA1	71053508	71106292	52785	8	gain	0.0130293
438	GGA1	71302317	71350866	48550	43	gain	0.0700326
439	GGA1	71764021	71778048	14028	1	gain	0.00162866
440	GGA1	71789873	71814152	24280	1	gain	0.00162866
441	GGA1	71916238	71919276	3039	1	gain	0.00162866
442	GGA1	72113419	72117930	4512	2	gain	0.00325733
443	GGA1	72456505	72461692	5188	2	gain	0.00325733
444	GGA1	72522754	72531482	8729	2	gain	0.00325733
445	GGA1	72715672	72730390	14719	3	gain	0.00488599
446	GGA1	72868398	72870765	2368	2	gain	0.00325733
447	GGA1	72896374	72911753	15380	3	gain	0.00488599
448	GGA1	73202439	73217304	14866	5	gain	0.00814332
449	GGA1	73287781	73294540	6760	2	gain	0.00325733
450	GGA1	73301061	73322375	21315	4	gain	0.00651466
451	GGA1	73448364	73457366	9003	2	gain	0.00325733
452	GGA1	73537537	73570966	33430	1	gain	0.00162866
453	GGA1	73604858	73651636	46779	1	loss	0.00162866
454	GGA1	73720768	73844539	123772	3	gain	0.00488599
455	GGA1	74093819	74128495	34677	2	gain	0.00325733
456	GGA1	74157553	74178112	20560	2	gain	0.00325733
457	GGA1	74326088	74360821	34734	4	gain	0.00651466
458	GGA1	74601575	74620738	19164	2	gain	0.00325733
459	GGA1	74873082	74942619	69538	1	gain	0.00162866
460	GGA1	75058199	75084103	25905	6	gain	0.00977199
461	GGA1	75144937	75194226	49290	1	gain	0.00162866
462	GGA1	75505134	75527593	22460	2	gain	0.00325733
463	GGA1	76444269	76460895	16627	1	gain	0.00162866
464	GGA1	77182266	77192498	10233	1	gain	0.00162866
465	GGA1	77231969	77248986	17018	1	gain	0.00162866
466	GGA1	77511166	77513204	2039	2	gain	0.00325733
467	GGA1	78262186	78277015	14830	2	gain	0.00325733
468	GGA1	78448700	78457654	8955	2	gain	0.00325733
469	GGA1	78467905	78611827	143923	4	gain	0.00651466
470	GGA1	78697734	78710327	12594	1	gain	0.00162866
471	GGA1	78816777	78843730	26954	3	loss	0.00488599
472	GGA1	79052767	79070438	17672	4	gain	0.00651466
473	GGA1	79166988	79170568	3581	2	gain	0.00325733
474	GGA1	79341441	79402640	61200	1	gain	0.00162866
475	GGA1	79435779	79473410	37632	4	gain	0.00651466
476	GGA1	79803104	79824913	21810	3	gain	0.00488599
477	GGA1	80238265	80259883	21619	2	both	0.00325733
478	GGA1	80316314	80322417	6104	1	gain	0.00162866
479	GGA1	80428577	80454828	26252	2	gain	0.00325733
480	GGA1	80709330	80728219	18890	3	gain	0.00488599
481	GGA1	80957593	81000727	43135	1	loss	0.00162866
482	GGA1	81095577	81136663	41087	1	gain	0.00162866
483	GGA1	83142521	83169102	26582	2	gain	0.00325733
484	GGA1	83281195	83293678	12484	2	gain	0.00325733
485	GGA1	83372614	83395435	22822	22	gain	0.0358306
486	GGA1	83414672	83431916	17245	1	gain	0.00162866
487	GGA1	84481100	84504076	22977	1	gain	0.00162866
488	GGA1	84576769	84590725	13957	3	gain	0.00488599
489	GGA1	85027936	85051400	23465	1	gain	0.00162866
490	GGA1	85244034	85258300	14267	1	gain	0.00162866
491	GGA1	85334675	85347467	12793	1	gain	0.00162866
492	GGA1	85423384	85446313	22930	2	gain	0.00325733
493	GGA1	85579642	85588191	8550	2	gain	0.00325733
494	GGA1	85775116	85778179	3064	2	gain	0.00325733
495	GGA1	85854331	85869940	15610	5	gain	0.00814332
496	GGA1	86169060	86171068	2009	2	gain	0.00325733
497	GGA1	86247461	86278224	30764	3	gain	0.00488599
498	GGA1	86286363	86310896	24534	2	gain	0.00325733
499	GGA1	86677946	86687419	9474	2	gain	0.00325733
500	GGA1	86787279	86793136	5858	1	gain	0.00162866
501	GGA1	87144247	87180690	36444	2	gain	0.00325733
502	GGA1	87477209	87480555	3347	2	gain	0.00325733
503	GGA1	87522519	87589924	67406	2	both	0.00325733
504	GGA1	87800531	87878148	77618	3	both	0.00488599
505	GGA1	88044281	88061185	16905	23	gain	0.0374593
506	GGA1	88101093	88111478	10386	2	gain	0.00325733
507	GGA1	88388641	88452970	64330	2	gain	0.00325733
508	GGA1	88842128	88845148	3021	4	gain	0.00651466
509	GGA1	89354671	89388715	34045	23	gain	0.0374593
510	GGA1	89505836	89541971	36136	2	gain	0.00325733
511	GGA1	89770464	89793774	23311	1	gain	0.00162866
512	GGA1	89857042	89888280	31239	4	gain	0.00651466
513	GGA1	90358500	90361384	2885	4	both	0.00651466
514	GGA1	91117638	91121482	3845	2	loss	0.00325733
515	GGA1	91148522	91149356	835	2	gain	0.00325733
516	GGA1	91357795	91369920	12126	2	gain	0.00325733
517	GGA1	91452544	91459262	6719	2	gain	0.00325733
518	GGA1	91572758	91597991	25234	8	gain	0.0130293
519	GGA1	91614668	91616883	2216	1	gain	0.00162866
520	GGA1	91663740	91737434	73695	11	gain	0.0179153
521	GGA1	91772979	91788564	15586	1	gain	0.00162866
522	GGA1	91883124	91899948	16825	1	gain	0.00162866
523	GGA1	91917961	91935906	17946	3	gain	0.00488599
524	GGA1	92026132	92043131	17000	2	gain	0.00325733
525	GGA1	92054394	92116776	62383	4	gain	0.00651466
526	GGA1	92220023	92237457	17435	1	gain	0.00162866
527	GGA1	92338619	92344518	5900	1	gain	0.00162866
528	GGA1	92353422	92380788	27367	3	gain	0.00488599
529	GGA1	92491122	92501412	10291	4	gain	0.00651466
530	GGA1	92504364	92517112	12749	2	gain	0.00325733
531	GGA1	92572653	92663649	90997	2	both	0.00325733
532	GGA1	92790072	92799032	8961	2	gain	0.00325733
533	GGA1	92838663	92871192	32530	2	gain	0.00325733
534	GGA1	92914425	92956761	42337	1	loss	0.00162866
535	GGA1	93004581	93019681	15101	1	gain	0.00162866
536	GGA1	93329257	93341813	12557	1	loss	0.00162866
537	GGA1	93493564	93506309	12746	1	gain	0.00162866
538	GGA1	93834640	93845546	10907	1	gain	0.00162866
539	GGA1	94199821	94218337	18517	3	gain	0.00488599
540	GGA1	94274033	94398607	124575	2	both	0.00325733
541	GGA1	94399768	94414010	14243	1	gain	0.00162866
542	GGA1	94582009	94641393	59385	2	gain	0.00325733
543	GGA1	94676347	94714599	38253	3	gain	0.00488599
544	GGA1	94827651	94876689	49039	3	gain	0.00488599
545	GGA1	94908753	94929244	20492	1	gain	0.00162866
546	GGA1	94988137	95007346	19210	2	gain	0.00325733
547	GGA1	95018766	95069132	50367	12	gain	0.019544
548	GGA1	95218194	95224528	6335	2	gain	0.00325733
549	GGA1	95241398	95267278	25881	1	loss	0.00162866
550	GGA1	95277510	95292871	15362	1	gain	0.00162866
551	GGA1	95318789	95332136	13348	1	gain	0.00162866
552	GGA1	95359030	95364940	5911	2	gain	0.00325733
553	GGA1	95474665	95476550	1886	2	gain	0.00325733
554	GGA1	95542580	95588354	45775	2	gain	0.00325733
555	GGA1	95723167	95762571	39405	8	gain	0.0130293
556	GGA1	95790975	95826913	35939	1	loss	0.00162866
557	GGA1	95882643	95892015	9373	1	gain	0.00162866
558	GGA1	95947036	95969857	22822	1	gain	0.00162866
559	GGA1	96053368	96073041	19674	9	gain	0.014658
560	GGA1	96077121	96103296	26176	3	gain	0.00488599
561	GGA1	96184310	96190186	5877	2	gain	0.00325733
562	GGA1	96274580	96285522	10943	1	gain	0.00162866
563	GGA1	96435518	96456894	21377	34	loss	0.0553746
564	GGA1	96591438	96607714	16277	1	gain	0.00162866
565	GGA1	96763789	96836171	72383	12	gain	0.019544
566	GGA1	96845551	96874147	28597	1	gain	0.00162866
567	GGA1	97017490	97043378	25889	1	gain	0.00162866
568	GGA1	97115237	97140088	24852	3	gain	0.00488599
569	GGA1	97196380	97200919	4540	2	gain	0.00325733
570	GGA1	97207811	97269909	62099	11	gain	0.0179153
571	GGA1	97385758	97411162	25405	3	gain	0.00488599
572	GGA1	97604638	97615113	10476	1	gain	0.00162866
573	GGA1	97631336	97636486	5151	2	gain	0.00325733
574	GGA1	97669741	97686644	16904	4	gain	0.00651466
575	GGA1	97836253	97951744	115492	1	loss	0.00162866
576	GGA1	97970730	97999560	28831	3	gain	0.00488599
577	GGA1	98190605	98393137	202533	6	both	0.00977199
578	GGA1	98461972	98575390	113419	15	both	0.02443
579	GGA1	98597907	98612132	14226	2	both	0.00325733
580	GGA1	98668985	98696120	27136	3	loss	0.00488599
581	GGA1	98837865	98991791	153927	2	both	0.00325733
582	GGA1	99066790	99237723	170934	6	both	0.00977199
583	GGA1	99279618	99525585	245968	7	both	0.0114007
584	GGA1	99581351	99696000	114650	1	loss	0.00162866
585	GGA1	100090751	100109176	18426	3	both	0.00488599
586	GGA1	100235986	100251204	15219	3	gain	0.00488599
587	GGA1	100295394	100325420	30027	6	gain	0.00977199
588	GGA1	100626721	100663456	36736	5	both	0.00814332
589	GGA1	100807417	100848572	41156	7	gain	0.0114007
590	GGA1	100867039	100903742	36704	5	gain	0.00814332
591	GGA1	100968879	100982422	13544	2	gain	0.00325733
592	GGA1	101084598	101106638	22041	2	gain	0.00325733
593	GGA1	101217100	101233798	16699	2	gain	0.00325733
594	GGA1	101344291	101358164	13874	5	gain	0.00814332
595	GGA1	101381843	101402850	21008	5	gain	0.00814332
596	GGA1	101547847	101562801	14955	8	both	0.0130293
597	GGA1	101575773	101601729	25957	12	gain	0.019544
598	GGA1	101682745	101727366	44622	17	both	0.0276873
599	GGA1	101760614	101783305	22692	13	both	0.0211726
600	GGA1	101814306	101819937	5632	2	gain	0.00325733
601	GGA1	101831504	102015168	183665	8	both	0.0130293
602	GGA1	102030944	102072438	41495	1	gain	0.00162866
603	GGA1	102113209	102135380	22172	1	gain	0.00162866
604	GGA1	102180400	102200206	19807	3	gain	0.00488599
605	GGA1	102311489	102334753	23265	4	gain	0.00651466
606	GGA1	102367295	102423866	56572	3	gain	0.00488599
607	GGA1	102473538	102577120	103583	1	gain	0.00162866
608	GGA1	102692979	102704902	11924	8	gain	0.0130293
609	GGA1	102717744	102760883	43140	6	gain	0.00977199
610	GGA1	102772538	102799364	26827	4	gain	0.00651466
611	GGA1	102820698	102824609	3912	1	gain	0.00162866
612	GGA1	102836558	102843751	7194	2	gain	0.00325733
613	GGA1	102858638	102876860	18223	5	gain	0.00814332
614	GGA1	102882754	102893896	11143	2	gain	0.00325733
615	GGA1	102916334	102928305	11972	12	gain	0.019544
616	GGA1	103067917	103088222	20306	1	loss	0.00162866
617	GGA1	103095602	103111351	15750	1	gain	0.00162866
618	GGA1	103135116	103144402	9287	2	gain	0.00325733
619	GGA1	103224340	103337152	112813	5	gain	0.00814332
620	GGA1	103494617	103516948	22332	2	gain	0.00325733
621	GGA1	103614561	103704395	89835	57	gain	0.0928339
622	GGA1	103770189	103926245	156057	5	both	0.00814332
623	GGA1	104168508	104179721	11214	1	gain	0.00162866
624	GGA1	104322099	104442717	120619	9	both	0.014658
625	GGA1	104471604	104494479	22876	3	gain	0.00488599
626	GGA1	104550534	104578024	27491	4	gain	0.00651466
627	GGA1	104584524	104652123	67600	9	gain	0.014658
628	GGA1	104664731	104673636	8906	2	gain	0.00325733
629	GGA1	104790979	104823619	32641	3	gain	0.00488599
630	GGA1	104869330	104917796	48467	3	gain	0.00488599
631	GGA1	104924708	104931255	6548	1	gain	0.00162866
632	GGA1	105012369	105048469	36101	3	gain	0.00488599
633	GGA1	105073850	105082671	8822	1	gain	0.00162866
634	GGA1	105256509	105294524	38016	6	gain	0.00977199
635	GGA1	105319178	105324391	5214	2	gain	0.00325733
636	GGA1	105467593	105478521	10929	1	gain	0.00162866
637	GGA1	105910962	105918337	7376	2	gain	0.00325733
638	GGA1	106095435	106100281	4847	1	gain	0.00162866
639	GGA1	106342658	106361601	18944	3	gain	0.00488599
640	GGA1	106408283	106445434	37152	1	loss	0.00162866
641	GGA1	106687898	106697287	9390	4	gain	0.00651466
642	GGA1	106795328	106877309	81982	10	both	0.0162866
643	GGA1	106888944	106897942	8999	4	gain	0.00651466
644	GGA1	107257201	107291424	34224	1	loss	0.00162866
645	GGA1	107980381	108114244	133864	3	loss	0.00488599
646	GGA1	108238672	108255737	17066	2	gain	0.00325733
647	GGA1	108265844	108281614	15771	15	gain	0.02443
648	GGA1	108293067	108298993	5927	3	gain	0.00488599
649	GGA1	108876763	108888897	12135	2	gain	0.00325733
650	GGA1	109271856	109294261	22406	1	gain	0.00162866
651	GGA1	109522429	109522685	257	2	gain	0.00325733
652	GGA1	109571994	109588821	16828	1	gain	0.00162866
653	GGA1	109621206	109623332	2127	2	gain	0.00325733
654	GGA1	109712412	109716295	3884	2	gain	0.00325733
655	GGA1	109884432	109893868	9437	2	gain	0.00325733
656	GGA1	110053824	110067258	13435	2	gain	0.00325733
657	GGA1	110498898	110509408	10511	2	gain	0.00325733
658	GGA1	110794036	110804694	10659	1	gain	0.00162866
659	GGA1	111148572	111176201	27630	1	loss	0.00162866
660	GGA1	111330145	111341958	11814	1	gain	0.00162866
661	GGA1	111437931	111470338	32408	1	loss	0.00162866
662	GGA1	111515058	111527111	12054	3	gain	0.00488599
663	GGA1	111836734	111839789	3056	7	gain	0.0114007
664	GGA1	112069163	112077633	8471	1	gain	0.00162866
665	GGA1	112167412	112205099	37688	3	gain	0.00488599
666	GGA1	112317279	112317970	692	2	gain	0.00325733
667	GGA1	112527646	112538349	10704	2	gain	0.00325733
668	GGA1	112642909	112651619	8711	1	gain	0.00162866
669	GGA1	112778928	112795592	16665	1	gain	0.00162866
670	GGA1	113139902	113145549	5648	4	gain	0.00651466
671	GGA1	113176282	113194129	17848	2	gain	0.00325733
672	GGA1	113206457	113222939	16483	2	gain	0.00325733
673	GGA1	113233814	113247758	13945	5	gain	0.00814332
674	GGA1	114216626	114222634	6009	2	gain	0.00325733
675	GGA1	114247515	114286795	39281	8	gain	0.0130293
676	GGA1	114358734	114378203	19470	1	gain	0.00162866
677	GGA1	114384501	114392159	7659	4	gain	0.00651466
678	GGA1	114502372	114514024	11653	2	gain	0.00325733
679	GGA1	114754267	114758178	3912	10	gain	0.0162866
680	GGA1	114773833	114848074	74242	24	gain	0.0390879
681	GGA1	114975871	114982159	6289	2	gain	0.00325733
682	GGA1	115072877	115108473	35597	7	gain	0.0114007
683	GGA1	115393175	115410165	16991	1	gain	0.00162866
684	GGA1	115673144	115692144	19001	1	gain	0.00162866
685	GGA1	116177167	116192826	15660	1	gain	0.00162866
686	GGA1	116681165	116703094	21930	1	gain	0.00162866
687	GGA1	116790780	116803999	13220	5	gain	0.00814332
688	GGA1	116943416	116952166	8751	1	gain	0.00162866
689	GGA1	117209702	117235224	25523	1	gain	0.00162866
690	GGA1	117298032	117308611	10580	2	gain	0.00325733
691	GGA1	117526464	117547918	21455	4	gain	0.00651466
692	GGA1	117669787	117714197	44411	3	gain	0.00488599
693	GGA1	117719174	117758982	39809	3	gain	0.00488599
694	GGA1	117835145	117841147	6003	2	gain	0.00325733
695	GGA1	117875268	117917789	42522	4	gain	0.00651466
696	GGA1	117942499	117945041	2543	2	gain	0.00325733
697	GGA1	118014112	118023008	8897	2	gain	0.00325733
698	GGA1	118036386	118109183	72798	10	gain	0.0162866
699	GGA1	118332529	118352102	19574	3	gain	0.00488599
700	GGA1	118416681	118449936	33256	9	both	0.014658
701	GGA1	118492350	118504840	12491	26	gain	0.0423453
702	GGA1	118597008	118623001	25994	1	gain	0.00162866
703	GGA1	118715176	118729853	14678	3	gain	0.00488599
704	GGA1	118742427	118771595	29169	8	gain	0.0130293
705	GGA1	118936899	118953546	16648	6	gain	0.00977199
706	GGA1	119358254	119392880	34627	1	gain	0.00162866
707	GGA1	119415604	119435080	19477	1	gain	0.00162866
708	GGA1	119539340	119554294	14955	1	gain	0.00162866
709	GGA1	120039931	120061418	21488	5	both	0.00814332
710	GGA1	120086024	120103782	17759	1	gain	0.00162866
711	GGA1	120237121	120248123	11003	1	gain	0.00162866
712	GGA1	120262332	120269516	7185	1	gain	0.00162866
713	GGA1	120346090	120354385	8296	4	gain	0.00651466
714	GGA1	120892420	120918659	26240	1	gain	0.00162866
715	GGA1	120992288	121000749	8462	1	gain	0.00162866
716	GGA1	121258512	121275669	17158	1	loss	0.00162866
717	GGA1	121398187	121401633	3447	2	gain	0.00325733
718	GGA1	121566731	121621703	54973	4	both	0.00651466
719	GGA1	121640945	121654047	13103	2	gain	0.00325733
720	GGA1	121713785	121746089	32305	1	gain	0.00162866
721	GGA1	121799773	121878666	78894	2	gain	0.00325733
722	GGA1	122090120	122099696	9577	4	gain	0.00651466
723	GGA1	122310259	122327593	17335	10	both	0.0162866
724	GGA1	122439930	122504395	64466	9	gain	0.014658
725	GGA1	122708084	122711991	3908	2	gain	0.00325733
726	GGA1	122767685	122772809	5125	2	gain	0.00325733
727	GGA1	122776986	122887960	110975	1	loss	0.00162866
728	GGA1	123070888	123080619	9732	1	loss	0.00162866
729	GGA1	123280058	123294776	14719	2	gain	0.00325733
730	GGA1	123334506	123346154	11649	9	both	0.014658
731	GGA1	123379952	123396046	16095	1	gain	0.00162866
732	GGA1	123431067	123436210	5144	2	gain	0.00325733
733	GGA1	123598137	123615709	17573	1	gain	0.00162866
734	GGA1	123783478	123817970	34493	4	gain	0.00651466
735	GGA1	124061729	124085833	24105	19	gain	0.0309446
736	GGA1	124862610	124876767	14158	1	gain	0.00162866
737	GGA1	124993554	124997431	3878	2	gain	0.00325733
738	GGA1	125008598	125066153	57556	8	loss	0.0130293
739	GGA1	125176143	125183356	7214	1	gain	0.00162866
740	GGA1	125461946	125477118	15173	2	gain	0.00325733
741	GGA1	125840262	125871976	31715	11	gain	0.0179153
742	GGA1	126200128	126225371	25244	5	gain	0.00814332
743	GGA1	126385958	126404949	18992	1	gain	0.00162866
744	GGA1	126580303	126596728	16426	1	loss	0.00162866
745	GGA1	126772609	126876920	104312	1	loss	0.00162866
746	GGA1	126951349	126966281	14933	1	gain	0.00162866
747	GGA1	127021786	127030950	9165	12	gain	0.019544
748	GGA1	127059731	127073540	13810	1	gain	0.00162866
749	GGA1	127291861	127301572	9712	2	gain	0.00325733
750	GGA1	127395906	127418778	22873	28	gain	0.0456026
751	GGA1	127528066	127545661	17596	29	gain	0.0472313
752	GGA1	127617127	127669848	52722	1	gain	0.00162866
753	GGA1	127786376	127793534	7159	2	gain	0.00325733
754	GGA1	127895511	127906364	10854	1	gain	0.00162866
755	GGA1	127957762	127980748	22987	6	gain	0.00977199
756	GGA1	128128289	128141262	12974	1	gain	0.00162866
757	GGA1	128246641	128327526	80886	8	both	0.0130293
758	GGA1	128342438	128392479	50042	1	gain	0.00162866
759	GGA1	128442527	128470620	28094	3	gain	0.00488599
760	GGA1	128616961	128944138	327178	135	gain	0.21987
761	GGA1	129086423	129133024	46602	75	gain	0.12215
762	GGA1	129236597	129257787	21191	2	loss	0.00325733
763	GGA1	129310794	129315230	4437	2	gain	0.00325733
764	GGA1	129411012	129426566	15555	18	gain	0.029316
765	GGA1	129435087	129444467	9381	2	gain	0.00325733
766	GGA1	129509461	129517782	8322	4	gain	0.00651466
767	GGA1	129566381	129775129	208749	6	both	0.00977199
768	GGA1	129815127	129817650	2524	2	gain	0.00325733
769	GGA1	130283183	130295795	12613	2	loss	0.00325733
770	GGA1	130413627	130479832	66206	4	both	0.00651466
771	GGA1	130512559	130539834	27276	5	gain	0.00814332
772	GGA1	130614808	130616845	2038	2	gain	0.00325733
773	GGA1	130715159	130732984	17826	3	both	0.00488599
774	GGA1	130874057	130971083	97027	3	both	0.00488599
775	GGA1	131018626	131221934	203309	3	both	0.00488599
776	GGA1	131355675	131455982	100308	3	both	0.00488599
777	GGA1	131602820	131611162	8343	1	gain	0.00162866
778	GGA1	131619949	131662985	43037	1	loss	0.00162866
779	GGA1	131821733	131844789	23057	4	gain	0.00651466
780	GGA1	132093662	132111059	17398	19	gain	0.0309446
781	GGA1	132140141	132155057	14917	1	gain	0.00162866
782	GGA1	132283063	132294623	11561	6	gain	0.00977199
783	GGA1	132358911	132387076	28166	5	gain	0.00814332
784	GGA1	132411423	132443913	32491	3	gain	0.00488599
785	GGA1	132984527	132991345	6819	1	gain	0.00162866
786	GGA1	133106912	133112631	5720	1	gain	0.00162866
787	GGA1	133333922	133344383	10462	16	gain	0.0260586
788	GGA1	133629657	133644932	15276	1	gain	0.00162866
789	GGA1	133669401	133675882	6482	2	gain	0.00325733
790	GGA1	133894097	133930423	36327	2	gain	0.00325733
791	GGA1	134599822	134607201	7380	2	gain	0.00325733
792	GGA1	134816050	134817893	1844	2	gain	0.00325733
793	GGA1	134861073	134865092	4020	2	gain	0.00325733
794	GGA1	134906702	134925069	18368	1	gain	0.00162866
795	GGA1	135006705	135022106	15402	1	gain	0.00162866
796	GGA1	135356526	135374300	17775	2	gain	0.00325733
797	GGA1	135511506	135544569	33064	20	gain	0.0325733
798	GGA1	135596403	135620887	24485	1	gain	0.00162866
799	GGA1	135626393	135651066	24674	2	gain	0.00325733
800	GGA1	135661459	135668162	6704	1	gain	0.00162866
801	GGA1	135734679	135747390	12712	1	gain	0.00162866
802	GGA1	135769604	135803025	33422	7	both	0.0114007
803	GGA1	135911149	135928426	17278	1	gain	0.00162866
804	GGA1	135959365	135974042	14678	2	gain	0.00325733
805	GGA1	136007551	136022071	14521	1	gain	0.00162866
806	GGA1	136088893	136092112	3220	2	gain	0.00325733
807	GGA1	136157266	136174940	17675	2	gain	0.00325733
808	GGA1	136539893	136548818	8926	2	gain	0.00325733
809	GGA1	136721320	136783564	62245	3	both	0.00488599
810	GGA1	136851787	136867206	15420	1	gain	0.00162866
811	GGA1	137111615	137112763	1149	1	gain	0.00162866
812	GGA1	137156002	137218153	62152	1	loss	0.00162866
813	GGA1	137332791	137338319	5529	1	gain	0.00162866
814	GGA1	137482333	137486394	4062	5	gain	0.00814332
815	GGA1	137751332	137805800	54469	2	gain	0.00325733
816	GGA1	137971994	137980991	8998	1	gain	0.00162866
817	GGA1	138182781	138189922	7142	2	gain	0.00325733
818	GGA1	138580129	138594329	14201	1	gain	0.00162866
819	GGA1	138992996	138997771	4776	2	gain	0.00325733
820	GGA1	139089793	139092602	2810	2	gain	0.00325733
821	GGA1	139160121	139176345	16225	1	gain	0.00162866
822	GGA1	139301950	139326880	24931	1	loss	0.00162866
823	GGA1	139384598	139441904	57307	3	gain	0.00488599
824	GGA1	139481540	139490618	9079	1	gain	0.00162866
825	GGA1	139498163	139502780	4618	2	gain	0.00325733
826	GGA1	139591264	139597185	5922	1	gain	0.00162866
827	GGA1	139930865	139933971	3107	2	gain	0.00325733
828	GGA1	140034518	140042182	7665	2	gain	0.00325733
829	GGA1	140298426	140324705	26280	6	gain	0.00977199
830	GGA1	140343985	140346682	2698	2	gain	0.00325733
831	GGA1	140604435	140682342	77908	5	both	0.00814332
832	GGA1	140716344	140730618	14275	2	gain	0.00325733
833	GGA1	140761983	140766985	5003	2	gain	0.00325733
834	GGA1	140959623	140965768	6146	2	gain	0.00325733
835	GGA1	141043548	141049638	6091	2	gain	0.00325733
836	GGA1	141116267	141188803	72537	10	gain	0.0162866
837	GGA1	141671323	141695602	24280	1	loss	0.00162866
838	GGA1	141762583	141775050	12468	2	gain	0.00325733
839	GGA1	141836825	141848320	11496	2	gain	0.00325733
840	GGA1	141872586	141880331	7746	1	gain	0.00162866
841	GGA1	141928869	142011635	82767	5	both	0.00814332
842	GGA1	142097312	142237042	139731	4	both	0.00651466
843	GGA1	142311048	142320456	9409	2	gain	0.00325733
844	GGA1	142407490	142433668	26179	1	gain	0.00162866
845	GGA1	142722232	142725345	3114	1	gain	0.00162866
846	GGA1	142809652	142840437	30786	9	both	0.014658
847	GGA1	142927372	142942208	14837	3	gain	0.00488599
848	GGA1	142964973	142968609	3637	2	gain	0.00325733
849	GGA1	143007290	143057551	50262	4	gain	0.00651466
850	GGA1	143100145	143122686	22542	7	gain	0.0114007
851	GGA1	143191003	143218989	27987	6	gain	0.00977199
852	GGA1	143243621	143255744	12124	8	gain	0.0130293
853	GGA1	143265437	143366919	101483	7	both	0.0114007
854	GGA1	143496345	143577398	81054	13	both	0.0211726
855	GGA1	143635205	143707395	72191	8	both	0.0130293
856	GGA1	143720605	143742701	22097	7	both	0.0114007
857	GGA1	143778802	143805236	26435	7	gain	0.0114007
858	GGA1	143964493	143991179	26687	1	gain	0.00162866
859	GGA1	143999056	144025684	26629	1	loss	0.00162866
860	GGA1	144096641	144108967	12327	1	gain	0.00162866
861	GGA1	144200903	144207099	6197	1	gain	0.00162866
862	GGA1	144314390	144377420	63031	2	gain	0.00325733
863	GGA1	144426810	144457310	30501	5	gain	0.00814332
864	GGA1	144492028	144582569	90542	5	both	0.00814332
865	GGA1	144613151	144626209	13059	7	gain	0.0114007
866	GGA1	144648785	144658422	9638	2	gain	0.00325733
867	GGA1	144752629	144765838	13210	1	gain	0.00162866
868	GGA1	144778709	144785115	6407	2	gain	0.00325733
869	GGA1	144963588	144990144	26557	1	gain	0.00162866
870	GGA1	145117267	145138719	21453	1	loss	0.00162866
871	GGA1	145178008	145191532	13525	1	gain	0.00162866
872	GGA1	145346487	145462232	115746	7	both	0.0114007
873	GGA1	145837968	145843809	5842	2	gain	0.00325733
874	GGA1	145975596	145986206	10611	2	gain	0.00325733
875	GGA1	146242501	146249484	6984	2	gain	0.00325733
876	GGA1	146254466	146281947	27482	2	gain	0.00325733
877	GGA1	146306064	146344040	37977	3	gain	0.00488599
878	GGA1	146456560	146480167	23608	4	gain	0.00651466
879	GGA1	146619181	146626016	6836	2	gain	0.00325733
880	GGA1	146821651	146834718	13068	1	loss	0.00162866
881	GGA1	146844933	146851671	6739	3	gain	0.00488599
882	GGA1	146964519	146974331	9813	3	gain	0.00488599
883	GGA1	147164079	147167745	3667	1	gain	0.00162866
884	GGA1	147652261	147653769	1509	2	gain	0.00325733
885	GGA1	147726632	147727458	827	2	gain	0.00325733
886	GGA1	147977241	147983619	6379	1	gain	0.00162866
887	GGA1	148010587	148024405	13819	3	gain	0.00488599
888	GGA1	148080037	148092690	12654	2	gain	0.00325733
889	GGA1	148121219	148152926	31708	3	gain	0.00488599
890	GGA1	148310224	148326280	16057	3	gain	0.00488599
891	GGA1	148360343	148392872	32530	6	both	0.00977199
892	GGA1	148458289	148472408	14120	4	gain	0.00651466
893	GGA1	148533430	148538830	5401	3	gain	0.00488599
894	GGA1	148550952	148572479	21528	18	gain	0.029316
895	GGA1	148602451	148607930	5480	1	gain	0.00162866
896	GGA1	148618943	148658007	39065	5	gain	0.00814332
897	GGA1	148781947	148785740	3794	2	gain	0.00325733
898	GGA1	148899961	148905429	5469	1	gain	0.00162866
899	GGA1	148969933	148979206	9274	2	loss	0.00325733
900	GGA1	149001941	149036376	34436	7	gain	0.0114007
901	GGA1	149205949	149212989	7041	4	gain	0.00651466
902	GGA1	149217389	149223745	6357	2	gain	0.00325733
903	GGA1	149226598	149241040	14443	1	gain	0.00162866
904	GGA1	149356966	149379638	22673	2	gain	0.00325733
905	GGA1	149564141	149576545	12405	1	gain	0.00162866
906	GGA1	149699575	149715425	15851	5	gain	0.00814332
907	GGA1	149765267	149778775	13509	2	gain	0.00325733
908	GGA1	149894431	149960837	66407	16	both	0.0260586
909	GGA1	150099928	150180235	80308	5	both	0.00814332
910	GGA1	150218407	150253510	35104	5	gain	0.00814332
911	GGA1	150337090	150375712	38623	10	gain	0.0162866
912	GGA1	150462789	150535790	73002	9	both	0.014658
913	GGA1	150545145	150550264	5120	2	gain	0.00325733
914	GGA1	150559403	150564230	4828	2	gain	0.00325733
915	GGA1	150576014	150630408	54395	4	gain	0.00651466
916	GGA1	150656875	150676563	19689	4	gain	0.00651466
917	GGA1	150780685	150805989	25305	17	gain	0.0276873
918	GGA1	150864089	150870911	6823	2	gain	0.00325733
919	GGA1	150912744	151001095	88352	6	both	0.00977199
920	GGA1	151024839	151098603	73765	31	both	0.0504886
921	GGA1	151175263	151176510	1248	2	gain	0.00325733
922	GGA1	151188696	151277368	88673	16	both	0.0260586
923	GGA1	151295370	151328656	33287	8	gain	0.0130293
924	GGA1	151360150	151374913	14764	4	gain	0.00651466
925	GGA1	151420061	151436116	16056	3	gain	0.00488599
926	GGA1	151460116	151475783	15668	2	gain	0.00325733
927	GGA1	151504535	151510471	5937	4	both	0.00651466
928	GGA1	151517940	151619394	101455	12	gain	0.019544
929	GGA1	151651300	151669673	18374	6	gain	0.00977199
930	GGA1	151681261	151738101	56841	9	both	0.014658
931	GGA1	151830686	151941602	110917	8	both	0.0130293
932	GGA1	151972669	151975721	3053	2	gain	0.00325733
933	GGA1	152029695	152032579	2885	4	gain	0.00651466
934	GGA1	152077046	152088894	11849	1	loss	0.00162866
935	GGA1	152112112	152138345	26234	2	loss	0.00325733
936	GGA1	152210729	152227387	16659	89	gain	0.144951
937	GGA1	152297433	152352103	54671	10	both	0.0162866
938	GGA1	152383494	152411317	27824	21	both	0.034202
939	GGA1	152462709	152520535	57827	3	gain	0.00488599
940	GGA1	152546969	152568932	21964	3	gain	0.00488599
941	GGA1	152579921	152597365	17445	2	gain	0.00325733
942	GGA1	152606952	152641099	34148	12	gain	0.019544
943	GGA1	152650475	152682774	32300	15	both	0.02443
944	GGA1	152839881	152892886	53006	6	gain	0.00977199
945	GGA1	152910269	152972487	62219	13	gain	0.0211726
946	GGA1	152983613	153010437	26825	1	gain	0.00162866
947	GGA1	153102550	153117108	14559	3	gain	0.00488599
948	GGA1	153124174	153134386	10213	2	gain	0.00325733
949	GGA1	153137648	153141873	4226	2	gain	0.00325733
950	GGA1	153160049	153179545	19497	1	gain	0.00162866
951	GGA1	153186386	153211719	25334	4	gain	0.00651466
952	GGA1	153297472	153338759	41288	1	gain	0.00162866
953	GGA1	153359388	153365042	5655	1	gain	0.00162866
954	GGA1	153374349	153413401	39053	3	gain	0.00488599
955	GGA1	153447916	153469255	21340	23	gain	0.0374593
956	GGA1	153489736	153496816	7081	50	gain	0.0814332
957	GGA1	153618527	153619779	1253	3	loss	0.00488599
958	GGA1	153694760	153705263	10504	2	gain	0.00325733
959	GGA1	153727006	153791539	64534	7	gain	0.0114007
960	GGA1	153833437	153854690	21254	8	gain	0.0130293
961	GGA1	153911262	153974380	63119	5	both	0.00814332
962	GGA1	154176736	154192509	15774	1	gain	0.00162866
963	GGA1	154227568	154239401	11834	2	gain	0.00325733
964	GGA1	154390339	154429012	38674	8	gain	0.0130293
965	GGA1	154440874	154465245	24372	8	gain	0.0130293
966	GGA1	154543968	154556675	12708	1	gain	0.00162866
967	GGA1	154594904	154604105	9202	1	gain	0.00162866
968	GGA1	154703513	154706136	2624	2	gain	0.00325733
969	GGA1	154766768	154797728	30961	1	gain	0.00162866
970	GGA1	155155306	155164699	9394	1	gain	0.00162866
971	GGA1	155204425	155217063	12639	2	gain	0.00325733
972	GGA1	155437314	155452759	15446	2	gain	0.00325733
973	GGA1	155579069	155671942	92874	1	loss	0.00162866
974	GGA1	155678272	155706711	28440	11	gain	0.0179153
975	GGA1	155717486	155719678	2193	2	gain	0.00325733
976	GGA1	155916293	155925042	8750	1	gain	0.00162866
977	GGA1	156074579	156080929	6351	2	gain	0.00325733
978	GGA1	156127077	156143617	16541	2	gain	0.00325733
979	GGA1	156347526	156352168	4643	2	gain	0.00325733
980	GGA1	156727715	156734568	6854	3	gain	0.00488599
981	GGA1	157099759	157120298	20540	1	gain	0.00162866
982	GGA1	157287854	157298892	11039	1	gain	0.00162866
983	GGA1	157521985	157535460	13476	3	gain	0.00488599
984	GGA1	157600357	157604459	4103	2	loss	0.00325733
985	GGA1	157960891	158018315	57425	3	gain	0.00488599
986	GGA1	158117038	158145033	27996	2	gain	0.00325733
987	GGA1	158198914	158228893	29980	4	gain	0.00651466
988	GGA1	158281782	158285578	3797	1	gain	0.00162866
989	GGA1	158309197	158333766	24570	3	gain	0.00488599
990	GGA1	158358095	158376038	17944	6	gain	0.00977199
991	GGA1	158411111	158464322	53212	8	gain	0.0130293
992	GGA1	158480457	158500234	19778	1	loss	0.00162866
993	GGA1	158537082	158556562	19481	1	gain	0.00162866
994	GGA1	158621621	158655271	33651	12	gain	0.019544
995	GGA1	158686564	158700619	14056	1	gain	0.00162866
996	GGA1	158763349	158779671	16323	1	gain	0.00162866
997	GGA1	158819974	158863172	43199	9	both	0.014658
998	GGA1	158873356	158956386	83031	6	gain	0.00977199
999	GGA1	158984182	159013912	29731	4	gain	0.00651466
1000	GGA1	159116569	159140454	23886	1	gain	0.00162866
1001	GGA1	159178933	159208019	29087	6	gain	0.00977199
1002	GGA1	159224905	159229481	4577	2	gain	0.00325733
1003	GGA1	159282088	159286726	4639	1	gain	0.00162866
1004	GGA1	159297654	159302840	5187	1	gain	0.00162866
1005	GGA1	159314912	159327878	12967	1	gain	0.00162866
1006	GGA1	159358694	159366544	7851	2	gain	0.00325733
1007	GGA1	159391191	159392343	1153	6	gain	0.00977199
1008	GGA1	159400130	159438135	38006	54	gain	0.0879479
1009	GGA1	159652798	159660883	8086	1	gain	0.00162866
1010	GGA1	159683750	159720973	37224	1	gain	0.00162866
1011	GGA1	159728929	159749178	20250	1	loss	0.00162866
1012	GGA1	159786641	159844444	57804	7	gain	0.0114007
1013	GGA1	159859451	159872937	13487	2	gain	0.00325733
1014	GGA1	159900459	159902670	2212	1	gain	0.00162866
1015	GGA1	159936142	159962274	26133	9	gain	0.014658
1016	GGA1	160014261	160030695	16435	1	gain	0.00162866
1017	GGA1	160073160	160078760	5601	2	gain	0.00325733
1018	GGA1	160094944	160141625	46682	9	gain	0.014658
1019	GGA1	160156267	160164968	8702	4	gain	0.00651466
1020	GGA1	160197754	160206434	8681	3	gain	0.00488599
1021	GGA1	160222944	160224575	1632	3	gain	0.00488599
1022	GGA1	160244613	160261038	16426	7	gain	0.0114007
1023	GGA1	160276478	160307954	31477	9	gain	0.014658
1024	GGA1	160715219	160745532	30314	1	gain	0.00162866
1025	GGA1	160780826	160800963	20138	1	gain	0.00162866
1026	GGA1	160810541	160821127	10587	4	gain	0.00651466
1027	GGA1	160894697	160907346	12650	3	gain	0.00488599
1028	GGA1	160927795	160962045	34251	7	gain	0.0114007
1029	GGA1	160963186	160996443	33258	7	both	0.0114007
1030	GGA1	161098385	161113742	15358	6	both	0.00977199
1031	GGA1	161128162	161133121	4960	4	both	0.00651466
1032	GGA1	161191576	161200592	9017	3	both	0.00488599
1033	GGA1	161220786	161237494	16709	4	gain	0.00651466
1034	GGA1	161342645	161466960	124316	140	gain	0.228013
1035	GGA1	161595191	161601709	6519	8	both	0.0130293
1036	GGA1	161611763	161654145	42383	25	gain	0.0407166
1037	GGA1	161667018	161693555	26538	1	gain	0.00162866
1038	GGA1	161710082	161721589	11508	2	gain	0.00325733
1039	GGA1	161754996	161855540	100545	8	gain	0.0130293
1040	GGA1	161926811	162062613	135803	27	gain	0.0439739
1041	GGA1	162071036	162090952	19917	8	gain	0.0130293
1042	GGA1	162168803	162200684	31882	4	gain	0.00651466
1043	GGA1	162229759	162337675	107917	50	gain	0.0814332
1044	GGA1	162342969	162348321	5353	9	gain	0.014658
1045	GGA1	162412679	162438720	26042	12	gain	0.019544
1046	GGA1	162538264	162544550	6287	11	gain	0.0179153
1047	GGA1	162670640	162707924	37285	10	gain	0.0162866
1048	GGA1	162752835	162775286	22452	15	gain	0.02443
1049	GGA1	162803317	162814517	11201	3	both	0.00488599
1050	GGA1	162934812	163013206	78395	6	gain	0.00977199
1051	GGA1	163015541	163023088	7548	2	gain	0.00325733
1052	GGA1	163071894	163118237	46344	6	gain	0.00977199
1053	GGA1	163194634	163223048	28415	3	gain	0.00488599
1054	GGA1	163237061	163262335	25275	1	gain	0.00162866
1055	GGA1	163284865	163310850	25986	1	gain	0.00162866
1056	GGA1	163334394	163345975	11582	2	gain	0.00325733
1057	GGA1	163369404	163385064	15661	2	gain	0.00325733
1058	GGA1	163398797	163415461	16665	5	gain	0.00814332
1059	GGA1	163451923	163573090	121168	4	both	0.00651466
1060	GGA1	163707827	163715265	7439	1	gain	0.00162866
1061	GGA1	163726216	163736485	10270	1	gain	0.00162866
1062	GGA1	163742892	163752244	9353	2	gain	0.00325733
1063	GGA1	163758327	163827169	68843	9	both	0.014658
1064	GGA1	163842319	163880763	38445	8	gain	0.0130293
1065	GGA1	163917197	163952197	35001	2	gain	0.00325733
1066	GGA1	164045800	164123382	77583	2	both	0.00325733
1067	GGA1	164242122	164255330	13209	4	gain	0.00651466
1068	GGA1	164375374	164483125	107752	5	gain	0.00814332
1069	GGA1	164510512	164522729	12218	1	gain	0.00162866
1070	GGA1	164566059	164639623	73565	4	gain	0.00651466
1071	GGA1	164826256	164846195	19940	1	loss	0.00162866
1072	GGA1	164955419	165007832	52414	1	loss	0.00162866
1073	GGA1	165016731	165141757	125027	8	gain	0.0130293
1074	GGA1	165212907	165222653	9747	3	gain	0.00488599
1075	GGA1	165247478	165267567	20090	7	gain	0.0114007
1076	GGA1	165277961	165349216	71256	7	gain	0.0114007
1077	GGA1	165368319	165394847	26529	2	gain	0.00325733
1078	GGA1	165418061	165452784	34724	10	both	0.0162866
1079	GGA1	165558805	165614027	55223	3	gain	0.00488599
1080	GGA1	165663214	165691059	27846	2	gain	0.00325733
1081	GGA1	165753303	165802840	49538	5	both	0.00814332
1082	GGA1	165832054	165900759	68706	5	both	0.00814332
1083	GGA1	165915784	165929582	13799	2	gain	0.00325733
1084	GGA1	165961187	165973604	12418	6	gain	0.00977199
1085	GGA1	165979732	166058930	79199	7	gain	0.0114007
1086	GGA1	166072733	166083641	10909	4	gain	0.00651466
1087	GGA1	166142832	166182002	39171	2	loss	0.00325733
1088	GGA1	166244409	166253425	9017	1	gain	0.00162866
1089	GGA1	166425130	166430296	5167	2	gain	0.00325733
1090	GGA1	166629586	166643278	13693	1	gain	0.00162866
1091	GGA1	166668570	166687759	19190	1	gain	0.00162866
1092	GGA1	166711201	166750555	39355	6	gain	0.00977199
1093	GGA1	166872608	166884838	12231	1	gain	0.00162866
1094	GGA1	166953754	166971096	17343	10	gain	0.0162866
1095	GGA1	167140461	167155009	14549	3	gain	0.00488599
1096	GGA1	167354762	167359257	4496	4	gain	0.00651466
1097	GGA1	167444701	167449542	4842	2	gain	0.00325733
1098	GGA1	167499406	167506897	7492	2	gain	0.00325733
1099	GGA1	167548031	167643044	95014	3	both	0.00488599
1100	GGA1	167721430	167725080	3651	1	gain	0.00162866
1101	GGA1	167855918	167893923	38006	1	loss	0.00162866
1102	GGA1	167966329	167977141	10813	2	gain	0.00325733
1103	GGA1	168207896	168288576	80681	9	both	0.014658
1104	GGA1	168384651	168392404	7754	2	gain	0.00325733
1105	GGA1	168803282	168807316	4035	1	loss	0.00162866
1106	GGA1	169039919	169051592	11674	1	gain	0.00162866
1107	GGA1	169242494	169254560	12067	2	gain	0.00325733
1108	GGA1	169429638	169444604	14967	2	gain	0.00325733
1109	GGA1	169530582	169541180	10599	1	gain	0.00162866
1110	GGA1	169578668	169588683	10016	2	gain	0.00325733
1111	GGA1	169606694	169632030	25337	1	loss	0.00162866
1112	GGA1	169782468	169790280	7813	9	gain	0.014658
1113	GGA1	169921381	169930841	9461	3	gain	0.00488599
1114	GGA1	170147491	170168579	21089	1	gain	0.00162866
1115	GGA1	170251524	170266623	15100	1	gain	0.00162866
1116	GGA1	171101928	171118784	16857	1	gain	0.00162866
1117	GGA1	171323078	171331444	8367	1	gain	0.00162866
1118	GGA1	171680812	171709370	28559	3	gain	0.00488599
1119	GGA1	172689433	172702424	12992	3	gain	0.00488599
1120	GGA1	172709957	172715524	5568	2	gain	0.00325733
1121	GGA1	172901130	172909874	8745	1	gain	0.00162866
1122	GGA1	172967900	172980526	12627	3	gain	0.00488599
1123	GGA1	173074279	173107929	33651	1	gain	0.00162866
1124	GGA1	173372479	173414728	42250	5	both	0.00814332
1125	GGA1	173667334	173679044	11711	5	gain	0.00814332
1126	GGA1	173702929	173792323	89395	1	loss	0.00162866
1127	GGA1	173818732	173828682	9951	1	gain	0.00162866
1128	GGA1	174211233	174216050	4818	2	gain	0.00325733
1129	GGA1	174361325	174364176	2852	2	gain	0.00325733
1130	GGA1	174401491	174416078	14588	1	gain	0.00162866
1131	GGA1	174686426	174704841	18416	3	gain	0.00488599
1132	GGA1	174748120	174765498	17379	7	gain	0.0114007
1133	GGA1	174913162	174929740	16579	4	gain	0.00651466
1134	GGA1	174945057	174959399	14343	1	gain	0.00162866
1135	GGA1	175200668	175203946	3279	2	gain	0.00325733
1136	GGA1	175336909	175343854	6946	2	gain	0.00325733
1137	GGA1	175671500	175689372	17873	1	gain	0.00162866
1138	GGA1	176011435	176053600	42166	3	gain	0.00488599
1139	GGA1	176144846	176164885	20040	1	gain	0.00162866
1140	GGA1	176206449	176235601	29153	2	gain	0.00325733
1141	GGA1	177114700	177117711	3012	2	gain	0.00325733
1142	GGA1	177559298	177570288	10991	1	gain	0.00162866
1143	GGA1	178078100	178094319	16220	1	gain	0.00162866
1144	GGA1	178330239	178349894	19656	2	gain	0.00325733
1145	GGA1	178497497	178511123	13627	1	loss	0.00162866
1146	GGA1	178852084	178854209	2126	3	gain	0.00488599
1147	GGA1	178993015	179001745	8731	2	gain	0.00325733
1148	GGA1	179183896	179199702	15807	2	gain	0.00325733
1149	GGA1	179277958	179286710	8753	1	gain	0.00162866
1150	GGA1	179376922	179396519	19598	1	gain	0.00162866
1151	GGA1	179434144	179451554	17411	8	gain	0.0130293
1152	GGA1	180279331	180287984	8654	2	gain	0.00325733
1153	GGA1	180375789	180387213	11425	3	gain	0.00488599
1154	GGA1	180397373	180430120	32748	11	both	0.0179153
1155	GGA1	180570283	180574116	3834	2	gain	0.00325733
1156	GGA1	180581855	180617454	35600	6	gain	0.00977199
1157	GGA1	180706719	180709905	3187	3	gain	0.00488599
1158	GGA1	180743070	180823756	80687	1	loss	0.00162866
1159	GGA1	180990964	180995537	4574	2	gain	0.00325733
1160	GGA1	181621013	181627608	6596	2	gain	0.00325733
1161	GGA1	181926636	181929025	2390	1	loss	0.00162866
1162	GGA1	182211959	182237777	25819	7	gain	0.0114007
1163	GGA1	182321974	182340394	18421	3	both	0.00488599
1164	GGA1	182674085	182691048	16964	1	loss	0.00162866
1165	GGA1	182733755	182764718	30964	2	gain	0.00325733
1166	GGA1	182774897	182782077	7181	3	gain	0.00488599
1167	GGA1	182868549	182912867	44319	11	both	0.0179153
1168	GGA1	182951053	182980689	29637	2	gain	0.00325733
1169	GGA1	183036459	183102926	66468	8	gain	0.0130293
1170	GGA1	183253079	183264893	11815	2	gain	0.00325733
1171	GGA1	183585497	183674656	89160	3	loss	0.00488599
1172	GGA1	183963534	184001714	38181	1	gain	0.00162866
1173	GGA1	184010043	184039845	29803	2	gain	0.00325733
1174	GGA1	184277659	184291764	14106	3	gain	0.00488599
1175	GGA1	184413895	184436237	22343	1	gain	0.00162866
1176	GGA1	184572422	184579150	6729	1	gain	0.00162866
1177	GGA1	184640615	184644760	4146	2	gain	0.00325733
1178	GGA1	184655499	184669058	13560	1	gain	0.00162866
1179	GGA1	184805047	184855417	50371	2	gain	0.00325733
1180	GGA1	184906642	184983630	76989	9	both	0.014658
1181	GGA1	184995307	185036496	41190	3	gain	0.00488599
1182	GGA1	185051989	185076225	24237	6	gain	0.00977199
1183	GGA1	185094950	185098901	3952	3	gain	0.00488599
1184	GGA1	185241323	185265521	24199	3	gain	0.00488599
1185	GGA1	185270101	185280131	10031	2	gain	0.00325733
1186	GGA1	185313192	185315821	2630	2	gain	0.00325733
1187	GGA1	185432130	185438293	6164	2	gain	0.00325733
1188	GGA1	185465367	185474317	8951	2	gain	0.00325733
1189	GGA1	185481973	185506046	24074	2	gain	0.00325733
1190	GGA1	185512942	185539112	26171	4	gain	0.00651466
1191	GGA1	185545158	185552469	7312	2	gain	0.00325733
1192	GGA1	185582040	185589541	7502	2	gain	0.00325733
1193	GGA1	185614783	185653752	38970	9	gain	0.014658
1194	GGA1	185732272	185791100	58829	20	both	0.0325733
1195	GGA1	185868908	185877238	8331	2	gain	0.00325733
1196	GGA1	185924566	185933829	9264	1	gain	0.00162866
1197	GGA1	186102744	186115228	12485	1	gain	0.00162866
1198	GGA1	186564341	186568937	4597	2	gain	0.00325733
1199	GGA1	186737955	186738977	1023	2	gain	0.00325733
1200	GGA1	186808057	186814670	6614	2	gain	0.00325733
1201	GGA1	187015531	187019434	3904	2	gain	0.00325733
1202	GGA1	187219189	187285302	66114	3	both	0.00488599
1203	GGA1	187400724	187416024	15301	1	gain	0.00162866
1204	GGA1	187437988	187439869	1882	2	gain	0.00325733
1205	GGA1	187505112	187510971	5860	2	gain	0.00325733
1206	GGA1	187555794	187560846	5053	2	gain	0.00325733
1207	GGA1	187821471	187825388	3918	2	gain	0.00325733
1208	GGA1	187964297	187971402	7106	1	gain	0.00162866
1209	GGA1	188155051	188160524	5474	2	gain	0.00325733
1210	GGA1	188179649	188200526	20878	12	gain	0.019544
1211	GGA1	188521985	188525762	3778	1	gain	0.00162866
1212	GGA1	188621052	188627240	6189	3	gain	0.00488599
1213	GGA1	188725087	188754097	29011	1	gain	0.00162866
1214	GGA1	188843130	188845593	2464	2	gain	0.00325733
1215	GGA1	188886733	188905447	18715	2	gain	0.00325733
1216	GGA1	188926958	188963529	36572	1	gain	0.00162866
1217	GGA1	189098519	189110159	11641	2	gain	0.00325733
1218	GGA1	189419073	189440146	21074	1	loss	0.00162866
1219	GGA1	189501348	189743210	241863	10	both	0.0162866
1220	GGA1	189942363	189967489	25127	1	gain	0.00162866
1221	GGA1	190312733	190351558	38826	1	loss	0.00162866
1222	GGA1	190581623	190587805	6183	2	gain	0.00325733
1223	GGA1	190742440	190750669	8230	1	gain	0.00162866
1224	GGA1	190816889	190856918	40030	4	gain	0.00651466
1225	GGA1	190885950	190893140	7191	3	gain	0.00488599
1226	GGA1	190932813	190947446	14634	5	gain	0.00814332
1227	GGA1	191072335	191079766	7432	1	gain	0.00162866
1228	GGA1	191130191	191138302	8112	3	gain	0.00488599
1229	GGA1	191308293	191334940	26648	1	gain	0.00162866
1230	GGA1	191416319	191438616	22298	1	gain	0.00162866
1231	GGA1	191497307	191523245	25939	3	gain	0.00488599
1232	GGA1	191529519	191534340	4822	1	gain	0.00162866
1233	GGA1	191597585	191599067	1483	2	gain	0.00325733
1234	GGA1	191835372	191874857	39486	5	gain	0.00814332
1235	GGA1	191888868	192048174	159307	1	loss	0.00162866
1236	GGA1	192200959	192330948	129990	34	gain	0.0553746
1237	GGA1	192341619	192405998	64380	2	both	0.00325733
1238	GGA1	192411090	192451730	40641	6	gain	0.00977199
1239	GGA1	192556229	192779077	222849	8	both	0.0130293
1240	GGA1	192870434	192883777	13344	4	gain	0.00651466
1241	GGA1	192914662	192945595	30934	1	gain	0.00162866
1242	GGA1	192947831	192959743	11913	6	gain	0.00977199
1243	GGA1	193283865	193305542	21678	2	gain	0.00325733
1244	GGA1	193417061	193455239	38179	1	gain	0.00162866
1245	GGA1	193504250	193566357	62108	1	gain	0.00162866
1246	GGA1	193616772	193652759	35988	1	gain	0.00162866
1247	GGA1	194009445	194036501	27057	2	gain	0.00325733
1248	GGA1	194876688	194918702	42015	6	both	0.00977199
1249	GGA1	195128117	195140796	12680	3	gain	0.00488599
1250	GGA1	195294831	195300791	5961	2	gain	0.00325733
1251	GGA1	195362918	195369838	6921	1	gain	0.00162866
1252	GGA1	195489861	195503552	13692	2	gain	0.00325733
1253	GGA1	197085067	197125612	40546	1	loss	0.00162866
1254	GGA2	387357	521440	134084	3	both	0.00488599
1255	GGA2	1383901	1395121	11221	2	gain	0.00325733
1256	GGA2	1409031	1422724	13694	2	gain	0.00325733
1257	GGA2	1448920	1482933	34014	5	gain	0.00814332
1258	GGA2	1572441	1590294	17854	3	gain	0.00488599
1259	GGA2	1611409	1670650	59242	5	gain	0.00814332
1260	GGA2	1861022	1867662	6641	3	both	0.00488599
1261	GGA2	2422139	2441867	19729	1	gain	0.00162866
1262	GGA2	2931912	2974230	42319	1	loss	0.00162866
1263	GGA2	3516991	3537051	20061	1	gain	0.00162866
1264	GGA2	3646221	3653272	7052	2	gain	0.00325733
1265	GGA2	4479650	4504407	24758	1	gain	0.00162866
1266	GGA2	5586323	5590032	3710	2	gain	0.00325733
1267	GGA2	5930196	5933746	3551	6	loss	0.00977199
1268	GGA2	6767671	6771510	3840	4	gain	0.00651466
1269	GGA2	6803311	6823177	19867	1	gain	0.00162866
1270	GGA2	6902858	6920589	17732	8	gain	0.0130293
1271	GGA2	7030510	7046770	16261	2	gain	0.00325733
1272	GGA2	7326358	7339029	12672	3	gain	0.00488599
1273	GGA2	7404080	7412985	8906	5	gain	0.00814332
1274	GGA2	7511352	7536434	25083	6	gain	0.00977199
1275	GGA2	7662169	7763912	101744	2	loss	0.00325733
1276	GGA2	7799133	7822614	23482	1	loss	0.00162866
1277	GGA2	8279648	8296356	16709	1	gain	0.00162866
1278	GGA2	8782211	8857042	74832	7	gain	0.0114007
1279	GGA2	8906016	8935857	29842	2	gain	0.00325733
1280	GGA2	9132679	9151049	18371	4	gain	0.00651466
1281	GGA2	9249296	9257459	8164	1	gain	0.00162866
1282	GGA2	9264435	9280562	16128	5	gain	0.00814332
1283	GGA2	9382800	9397071	14272	2	gain	0.00325733
1284	GGA2	9517082	9528226	11145	2	gain	0.00325733
1285	GGA2	9592893	9596800	3908	1	gain	0.00162866
1286	GGA2	9614176	9622651	8476	2	gain	0.00325733
1287	GGA2	9809033	9832553	23521	5	gain	0.00814332
1288	GGA2	10083663	10103353	19691	3	gain	0.00488599
1289	GGA2	10568664	10569564	901	2	loss	0.00325733
1290	GGA2	10803520	10821269	17750	3	gain	0.00488599
1291	GGA2	10842762	11053224	210463	7	both	0.0114007
1292	GGA2	11165333	11228639	63307	13	gain	0.0211726
1293	GGA2	11282043	11316627	34585	3	gain	0.00488599
1294	GGA2	11367550	11432887	65338	6	gain	0.00977199
1295	GGA2	11550569	11567879	17311	2	gain	0.00325733
1296	GGA2	11609877	11647039	37163	8	both	0.0130293
1297	GGA2	11782226	11815926	33701	4	gain	0.00651466
1298	GGA2	11947588	12025337	77750	5	gain	0.00814332
1299	GGA2	12032526	12069155	36630	5	gain	0.00814332
1300	GGA2	12135605	12219158	83554	2	loss	0.00325733
1301	GGA2	12239396	12284812	45417	6	gain	0.00977199
1302	GGA2	12342179	12403374	61196	1	gain	0.00162866
1303	GGA2	12450638	12471119	20482	3	gain	0.00488599
1304	GGA2	12520968	12530630	9663	2	gain	0.00325733
1305	GGA2	12547001	12615459	68459	3	both	0.00488599
1306	GGA2	12637054	12649243	12190	2	gain	0.00325733
1307	GGA2	12746484	12761013	14530	2	gain	0.00325733
1308	GGA2	12808067	12811908	3842	2	gain	0.00325733
1309	GGA2	12996831	13009071	12241	1	gain	0.00162866
1310	GGA2	13030228	13051264	21037	2	gain	0.00325733
1311	GGA2	13373258	13382307	9050	1	gain	0.00162866
1312	GGA2	13448310	13458984	10675	1	gain	0.00162866
1313	GGA2	13645452	13646659	1208	2	gain	0.00325733
1314	GGA2	13832934	13869352	36419	1	loss	0.00162866
1315	GGA2	14402552	14432239	29688	2	gain	0.00325733
1316	GGA2	14583613	14609604	25992	4	gain	0.00651466
1317	GGA2	14664585	14690943	26359	3	gain	0.00488599
1318	GGA2	14756765	14775563	18799	2	gain	0.00325733
1319	GGA2	14885765	14894183	8419	2	gain	0.00325733
1320	GGA2	15440745	15453319	12575	2	gain	0.00325733
1321	GGA2	15488317	15502085	13769	1	gain	0.00162866
1322	GGA2	15718882	15734209	15328	2	gain	0.00325733
1323	GGA2	15859527	15904126	44600	6	both	0.00977199
1324	GGA2	15957306	15961870	4565	26	gain	0.0423453
1325	GGA2	16064358	16106779	42422	2	gain	0.00325733
1326	GGA2	16138139	16142068	3930	2	gain	0.00325733
1327	GGA2	16566207	16576605	10399	1	gain	0.00162866
1328	GGA2	17056994	17074066	17073	1	gain	0.00162866
1329	GGA2	17276136	17282616	6481	1	gain	0.00162866
1330	GGA2	17368304	17382379	14076	1	gain	0.00162866
1331	GGA2	18001806	18009275	7470	1	gain	0.00162866
1332	GGA2	18168769	18187147	18379	5	gain	0.00814332
1333	GGA2	18275327	18279490	4164	2	gain	0.00325733
1334	GGA2	18301688	18308749	7062	1	gain	0.00162866
1335	GGA2	18457405	18480238	22834	1	gain	0.00162866
1336	GGA2	18586533	18653613	67081	4	both	0.00651466
1337	GGA2	18660251	18669478	9228	2	gain	0.00325733
1338	GGA2	18795013	18805359	10347	1	gain	0.00162866
1339	GGA2	18901436	18924913	23478	1	gain	0.00162866
1340	GGA2	18940901	18944627	3727	1	gain	0.00162866
1341	GGA2	18963367	18986750	23384	1	gain	0.00162866
1342	GGA2	19074690	19128676	53987	3	both	0.00488599
1343	GGA2	19209139	19229796	20658	1	gain	0.00162866
1344	GGA2	19292480	19298066	5587	2	gain	0.00325733
1345	GGA2	19414395	19460095	45701	3	gain	0.00488599
1346	GGA2	19555971	19628746	72776	31	gain	0.0504886
1347	GGA2	19716678	19727832	11155	2	gain	0.00325733
1348	GGA2	19751414	19781615	30202	3	gain	0.00488599
1349	GGA2	19872848	19907602	34755	5	both	0.00814332
1350	GGA2	19948922	19961481	12560	1	gain	0.00162866
1351	GGA2	20187492	20209279	21788	2	gain	0.00325733
1352	GGA2	20294941	20384809	89869	1	loss	0.00162866
1353	GGA2	20568094	20569934	1841	2	gain	0.00325733
1354	GGA2	20685476	20688119	2644	2	gain	0.00325733
1355	GGA2	20706896	20771642	64747	11	gain	0.0179153
1356	GGA2	20796887	20800181	3295	2	gain	0.00325733
1357	GGA2	20821470	20834766	13297	2	gain	0.00325733
1358	GGA2	20857500	20872464	14965	5	gain	0.00814332
1359	GGA2	20906691	20944835	38145	7	gain	0.0114007
1360	GGA2	21000964	21007623	6660	2	gain	0.00325733
1361	GGA2	21070617	21129107	58491	1	loss	0.00162866
1362	GGA2	21209930	21224610	14681	2	gain	0.00325733
1363	GGA2	21276748	21285326	8579	2	gain	0.00325733
1364	GGA2	21305901	21321249	15349	13	gain	0.0211726
1365	GGA2	21375906	21390368	14463	8	gain	0.0130293
1366	GGA2	21425673	21434128	8456	5	loss	0.00814332
1367	GGA2	21441768	21455920	14153	1	gain	0.00162866
1368	GGA2	21541838	21551882	10045	2	gain	0.00325733
1369	GGA2	21629135	21643544	14410	1	gain	0.00162866
1370	GGA2	21893148	21963727	70580	5	both	0.00814332
1371	GGA2	22076651	22100301	23651	1	gain	0.00162866
1372	GGA2	22356445	22416172	59728	18	gain	0.029316
1373	GGA2	22883323	22893480	10158	1	loss	0.00162866
1374	GGA2	23203047	23216438	13392	1	gain	0.00162866
1375	GGA2	23386850	23389486	2637	1	gain	0.00162866
1376	GGA2	23571491	23648716	77226	8	both	0.0130293
1377	GGA2	23755799	23760610	4812	2	gain	0.00325733
1378	GGA2	23833817	23853224	19408	1	gain	0.00162866
1379	GGA2	23857984	23879679	21696	1	loss	0.00162866
1380	GGA2	24276156	24289625	13470	1	gain	0.00162866
1381	GGA2	24567431	24641558	74128	4	both	0.00651466
1382	GGA2	24706056	24868336	162281	6	both	0.00977199
1383	GGA2	25014548	25034045	19498	2	gain	0.00325733
1384	GGA2	25234605	25995740	761136	348	gain	0.566775
1385	GGA2	26586688	26598571	11884	1	gain	0.00162866
1386	GGA2	26646427	26663503	17077	3	both	0.00488599
1387	GGA2	26869694	27220374	350681	8	both	0.0130293
1388	GGA2	27338907	27374487	35581	5	gain	0.00814332
1389	GGA2	27394900	27420021	25122	5	gain	0.00814332
1390	GGA2	27498153	27513429	15277	5	gain	0.00814332
1391	GGA2	27526823	27556988	30166	8	gain	0.0130293
1392	GGA2	27578890	27594496	15607	3	gain	0.00488599
1393	GGA2	27625740	27683955	58216	30	gain	0.0488599
1394	GGA2	27704985	27746277	41293	2	both	0.00325733
1395	GGA2	27749384	27753492	4109	1	gain	0.00162866
1396	GGA2	27928381	27993054	64674	1	gain	0.00162866
1397	GGA2	28026796	28068677	41882	11	gain	0.0179153
1398	GGA2	28113716	28156167	42452	11	both	0.0179153
1399	GGA2	28298618	28353428	54811	5	gain	0.00814332
1400	GGA2	28438396	28444506	6111	1	gain	0.00162866
1401	GGA2	28710451	28789267	78817	5	both	0.00814332
1402	GGA2	28795745	28804362	8618	1	loss	0.00162866
1403	GGA2	28949251	28964136	14886	3	gain	0.00488599
1404	GGA2	29322064	29350456	28393	1	gain	0.00162866
1405	GGA2	29368617	29396198	27582	4	gain	0.00651466
1406	GGA2	29482145	29490190	8046	1	gain	0.00162866
1407	GGA2	29936980	29977254	40275	11	gain	0.0179153
1408	GGA2	30224306	30241224	16919	4	both	0.00651466
1409	GGA2	30447248	30467132	19885	1	gain	0.00162866
1410	GGA2	31514202	31684634	170433	3	loss	0.00488599
1411	GGA2	32292573	32326155	33583	1	gain	0.00162866
1412	GGA2	32605473	32634757	29285	1	gain	0.00162866
1413	GGA2	32750926	32760638	9713	1	gain	0.00162866
1414	GGA2	32854996	32863435	8440	2	gain	0.00325733
1415	GGA2	33522740	33538117	15378	4	gain	0.00651466
1416	GGA2	33829312	33852568	23257	1	gain	0.00162866
1417	GGA2	34069651	34084193	14543	4	gain	0.00651466
1418	GGA2	34297651	34303639	5989	2	gain	0.00325733
1419	GGA2	34368562	34380977	12416	4	gain	0.00651466
1420	GGA2	34585912	34596939	11028	2	gain	0.00325733
1421	GGA2	34693606	34715758	22153	1	gain	0.00162866
1422	GGA2	34729825	34761888	32064	5	gain	0.00814332
1423	GGA2	34890426	34905545	15120	2	gain	0.00325733
1424	GGA2	34923075	34985278	62204	2	gain	0.00325733
1425	GGA2	35044981	35071818	26838	33	gain	0.0537459
1426	GGA2	35214163	35233923	19761	1	gain	0.00162866
1427	GGA2	35251501	35312737	61237	6	both	0.00977199
1428	GGA2	35335432	35345861	10430	6	gain	0.00977199
1429	GGA2	35391198	35417525	26328	5	gain	0.00814332
1430	GGA2	35444075	35460431	16357	3	gain	0.00488599
1431	GGA2	35602733	35667762	65030	10	gain	0.0162866
1432	GGA2	35726539	35774450	47912	4	gain	0.00651466
1433	GGA2	35867391	35894061	26671	1	gain	0.00162866
1434	GGA2	35901478	35911465	9988	2	gain	0.00325733
1435	GGA2	35974299	35984970	10672	2	gain	0.00325733
1436	GGA2	36268454	36277904	9451	1	gain	0.00162866
1437	GGA2	36292548	36389172	96625	6	both	0.00977199
1438	GGA2	36457383	36461501	4119	1	gain	0.00162866
1439	GGA2	36613657	36701132	87476	8	both	0.0130293
1440	GGA2	36711794	36719561	7768	2	gain	0.00325733
1441	GGA2	36761713	36766968	5256	1	gain	0.00162866
1442	GGA2	36792414	36856008	63595	1	gain	0.00162866
1443	GGA2	37069514	37130250	60737	1	loss	0.00162866
1444	GGA2	37191755	37219813	28059	1	gain	0.00162866
1445	GGA2	37690959	37706323	15365	1	gain	0.00162866
1446	GGA2	37807556	37823742	16187	1	gain	0.00162866
1447	GGA2	37921242	37946482	25241	1	gain	0.00162866
1448	GGA2	37988537	37992713	4177	3	gain	0.00488599
1449	GGA2	38020262	38054091	33830	1	gain	0.00162866
1450	GGA2	38156058	38164421	8364	1	gain	0.00162866
1451	GGA2	38253103	38266534	13432	4	both	0.00651466
1452	GGA2	38316228	38319813	3586	1	gain	0.00162866
1453	GGA2	38434878	38438652	3775	1	gain	0.00162866
1454	GGA2	38443150	38465850	22701	1	gain	0.00162866
1455	GGA2	38474487	38491312	16826	1	gain	0.00162866
1456	GGA2	38616032	38633303	17272	2	gain	0.00325733
1457	GGA2	38944454	38951070	6617	1	loss	0.00162866
1458	GGA2	39123281	39137506	14226	1	gain	0.00162866
1459	GGA2	39351459	39403102	51644	1	gain	0.00162866
1460	GGA2	40068738	40150298	81561	1	loss	0.00162866
1461	GGA2	40200277	40221903	21627	1	gain	0.00162866
1462	GGA2	40277319	40289151	11833	1	gain	0.00162866
1463	GGA2	40521583	40525896	4314	1	gain	0.00162866
1464	GGA2	40699401	40716382	16982	3	gain	0.00488599
1465	GGA2	40776844	40789318	12475	1	gain	0.00162866
1466	GGA2	41340354	41352606	12253	36	both	0.0586319
1467	GGA2	42085109	42105169	20061	1	gain	0.00162866
1468	GGA2	42176936	42183144	6209	2	gain	0.00325733
1469	GGA2	42684613	42726452	41840	1	loss	0.00162866
1470	GGA2	43505689	43524391	18703	16	gain	0.0260586
1471	GGA2	43582380	43598899	16520	1	gain	0.00162866
1472	GGA2	43871857	43889569	17713	10	gain	0.0162866
1473	GGA2	44049923	44055457	5535	2	gain	0.00325733
1474	GGA2	44268778	44345321	76544	1	loss	0.00162866
1475	GGA2	44779601	44797114	17514	2	gain	0.00325733
1476	GGA2	44906892	44913729	6838	3	gain	0.00488599
1477	GGA2	45000628	45019925	19298	3	gain	0.00488599
1478	GGA2	45095464	45105301	9838	2	gain	0.00325733
1479	GGA2	45142169	45153889	11721	2	gain	0.00325733
1480	GGA2	45194430	45211155	16726	7	gain	0.0114007
1481	GGA2	45249462	45265684	16223	1	gain	0.00162866
1482	GGA2	45554738	45568485	13748	2	gain	0.00325733
1483	GGA2	45623355	45678748	55394	2	gain	0.00325733
1484	GGA2	46070775	46075065	4291	1	gain	0.00162866
1485	GGA2	46122736	46126717	3982	1	gain	0.00162866
1486	GGA2	46227602	46254965	27364	9	gain	0.014658
1487	GGA2	46606648	46626044	19397	1	gain	0.00162866
1488	GGA2	46641503	46653855	12353	4	gain	0.00651466
1489	GGA2	46659224	46728845	69622	5	gain	0.00814332
1490	GGA2	46738435	46763029	24595	1	gain	0.00162866
1491	GGA2	47235110	47257280	22171	12	both	0.019544
1492	GGA2	47630759	47642434	11676	2	gain	0.00325733
1493	GGA2	47782923	47787723	4801	1	gain	0.00162866
1494	GGA2	47921897	48065938	144042	1	loss	0.00162866
1495	GGA2	48115886	48170705	54820	6	both	0.00977199
1496	GGA2	48403907	48417570	13664	2	gain	0.00325733
1497	GGA2	48496556	48518542	21987	3	gain	0.00488599
1498	GGA2	48725048	48747714	22667	2	gain	0.00325733
1499	GGA2	48784133	48786973	2841	2	gain	0.00325733
1500	GGA2	48910752	48969209	58458	3	gain	0.00488599
1501	GGA2	48989786	48999121	9336	3	gain	0.00488599
1502	GGA2	49030088	49046865	16778	3	gain	0.00488599
1503	GGA2	49134357	49164873	30517	3	both	0.00488599
1504	GGA2	49275616	49301520	25905	1	gain	0.00162866
1505	GGA2	49444972	49475617	30646	1	gain	0.00162866
1506	GGA2	49546743	49571166	24424	1	gain	0.00162866
1507	GGA2	49790868	49798837	7970	1	gain	0.00162866
1508	GGA2	50127371	50146217	18847	4	gain	0.00651466
1509	GGA2	50216424	50243212	26789	1	gain	0.00162866
1510	GGA2	50334361	50343627	9267	2	gain	0.00325733
1511	GGA2	50463677	50488938	25262	2	gain	0.00325733
1512	GGA2	50921413	50929406	7994	1	gain	0.00162866
1513	GGA2	50993473	51043185	49713	1	gain	0.00162866
1514	GGA2	51127469	51152439	24971	1	gain	0.00162866
1515	GGA2	51234999	51498167	263169	5	both	0.00814332
1516	GGA2	51518599	51522233	3635	2	gain	0.00325733
1517	GGA2	51611956	51627217	15262	2	gain	0.00325733
1518	GGA2	51834065	51846497	12433	1	loss	0.00162866
1519	GGA2	51975821	52046068	70248	11	gain	0.0179153
1520	GGA2	52109223	52140702	31480	7	gain	0.0114007
1521	GGA2	52687413	52773995	86583	6	both	0.00977199
1522	GGA2	52928281	52985695	57415	2	gain	0.00325733
1523	GGA2	53062210	53073967	11758	5	both	0.00814332
1524	GGA2	53105398	53145584	40187	3	gain	0.00488599
1525	GGA2	53183535	53207444	23910	1	gain	0.00162866
1526	GGA2	53262225	53343598	81374	15	gain	0.02443
1527	GGA2	53397706	53503920	106215	9	gain	0.014658
1528	GGA2	53608357	53670715	62359	17	gain	0.0276873
1529	GGA2	53715615	53777713	62099	1	gain	0.00162866
1530	GGA2	53815102	53858654	43553	1	gain	0.00162866
1531	GGA2	53911911	53945375	33465	2	gain	0.00325733
1532	GGA2	53993639	54020041	26403	4	gain	0.00651466
1533	GGA2	54108448	54137508	29061	1	gain	0.00162866
1534	GGA2	54328167	54329234	1068	2	gain	0.00325733
1535	GGA2	54975266	54997799	22534	28	gain	0.0456026
1536	GGA2	55006416	55113637	107222	4	both	0.00651466
1537	GGA2	55126039	55136686	10648	1	gain	0.00162866
1538	GGA2	55163532	55194402	30871	4	gain	0.00651466
1539	GGA2	55273094	55280366	7273	1	gain	0.00162866
1540	GGA2	55414336	55437807	23472	3	gain	0.00488599
1541	GGA2	55559810	55574820	15011	4	gain	0.00651466
1542	GGA2	55688891	55702848	13958	3	both	0.00488599
1543	GGA2	55720715	55777983	57269	6	gain	0.00977199
1544	GGA2	55999750	56013078	13329	3	gain	0.00488599
1545	GGA2	56067526	56085030	17505	8	gain	0.0130293
1546	GGA2	56124862	56168593	43732	5	gain	0.00814332
1547	GGA2	56385574	56406935	21362	6	gain	0.00977199
1548	GGA2	56443023	56465662	22640	2	gain	0.00325733
1549	GGA2	56647842	56683005	35164	1	loss	0.00162866
1550	GGA2	56716902	56769488	52587	7	gain	0.0114007
1551	GGA2	56824339	56900545	76207	1	loss	0.00162866
1552	GGA2	57095688	57098135	2448	2	gain	0.00325733
1553	GGA2	57133732	57150669	16938	1	gain	0.00162866
1554	GGA2	57219545	57228923	9379	1	gain	0.00162866
1555	GGA2	57415635	57432448	16814	6	gain	0.00977199
1556	GGA2	57490620	57512005	21386	7	gain	0.0114007
1557	GGA2	57521828	57531420	9593	4	gain	0.00651466
1558	GGA2	57569063	57583056	13994	6	gain	0.00977199
1559	GGA2	57757580	57764044	6465	2	gain	0.00325733
1560	GGA2	58003440	58005418	1979	2	gain	0.00325733
1561	GGA2	58146874	58165167	18294	4	gain	0.00651466
1562	GGA2	58286811	58311697	24887	2	gain	0.00325733
1563	GGA2	58335900	58350026	14127	2	gain	0.00325733
1564	GGA2	58488746	58494446	5701	3	gain	0.00488599
1565	GGA2	58775158	58786709	11552	4	gain	0.00651466
1566	GGA2	58858114	58873893	15780	5	both	0.00814332
1567	GGA2	59141212	59157153	15942	2	gain	0.00325733
1568	GGA2	59195677	59201359	5683	2	loss	0.00325733
1569	GGA2	59246108	59300711	54604	4	gain	0.00651466
1570	GGA2	59405962	59435865	29904	3	gain	0.00488599
1571	GGA2	59576410	59582696	6287	3	gain	0.00488599
1572	GGA2	59603597	59655841	52245	4	gain	0.00651466
1573	GGA2	59820581	59829785	9205	2	gain	0.00325733
1574	GGA2	59976708	59990599	13892	1	gain	0.00162866
1575	GGA2	60374581	60385849	11269	1	gain	0.00162866
1576	GGA2	60532005	60546530	14526	2	gain	0.00325733
1577	GGA2	60951920	60980412	28493	1	loss	0.00162866
1578	GGA2	61033804	61047730	13927	2	gain	0.00325733
1579	GGA2	61456217	61475931	19715	1	gain	0.00162866
1580	GGA2	61741859	61749714	7856	2	gain	0.00325733
1581	GGA2	61820569	61862506	41938	10	gain	0.0162866
1582	GGA2	62005743	62015215	9473	2	gain	0.00325733
1583	GGA2	62077224	62299360	222137	1	loss	0.00162866
1584	GGA2	62412646	62515409	102764	3	both	0.00488599
1585	GGA2	62605871	62708879	103009	2	loss	0.00325733
1586	GGA2	63284014	63313317	29304	1	gain	0.00162866
1587	GGA2	63509256	63530370	21115	1	gain	0.00162866
1588	GGA2	63620643	63658969	38327	5	both	0.00814332
1589	GGA2	63941906	63999894	57989	2	both	0.00325733
1590	GGA2	64036132	64064715	28584	45	gain	0.0732899
1591	GGA2	64503797	64512429	8633	4	gain	0.00651466
1592	GGA2	65316342	65325858	9517	1	gain	0.00162866
1593	GGA2	65368389	65390787	22399	2	gain	0.00325733
1594	GGA2	65551086	65581061	29976	2	both	0.00325733
1595	GGA2	65860499	65872122	11624	1	gain	0.00162866
1596	GGA2	66405293	66418374	13082	2	gain	0.00325733
1597	GGA2	66502031	66503933	1903	2	gain	0.00325733
1598	GGA2	66592327	66608216	15890	1	gain	0.00162866
1599	GGA2	67037982	67143164	105183	1	gain	0.00162866
1600	GGA2	67459944	67493315	33372	2	gain	0.00325733
1601	GGA2	67527995	67608194	80200	8	gain	0.0130293
1602	GGA2	67634675	67694783	60109	1	gain	0.00162866
1603	GGA2	67893293	67904245	10953	1	gain	0.00162866
1604	GGA2	68381598	68394664	13067	2	gain	0.00325733
1605	GGA2	68397932	68421754	23823	1	loss	0.00162866
1606	GGA2	68517907	68567913	50007	1	gain	0.00162866
1607	GGA2	68751617	68807447	55831	7	both	0.0114007
1608	GGA2	68999281	69054902	55622	6	both	0.00977199
1609	GGA2	69157259	69196044	38786	9	gain	0.014658
1610	GGA2	69228051	69235000	6950	2	gain	0.00325733
1611	GGA2	69504476	69515783	11308	1	gain	0.00162866
1612	GGA2	69710572	69713479	2908	2	gain	0.00325733
1613	GGA2	69719466	69750523	31058	5	gain	0.00814332
1614	GGA2	69802759	69836584	33826	1	gain	0.00162866
1615	GGA2	69906927	69970521	63595	12	both	0.019544
1616	GGA2	70016856	70025797	8942	6	gain	0.00977199
1617	GGA2	70075464	70085262	9799	2	gain	0.00325733
1618	GGA2	70146166	70166022	19857	2	gain	0.00325733
1619	GGA2	70201810	70229180	27371	2	gain	0.00325733
1620	GGA2	70276240	70332641	56402	2	loss	0.00325733
1621	GGA2	70488069	70516701	28633	1	gain	0.00162866
1622	GGA2	70833016	70852446	19431	5	gain	0.00814332
1623	GGA2	70867656	70873237	5582	3	loss	0.00488599
1624	GGA2	70879894	70904341	24448	3	both	0.00488599
1625	GGA2	71083772	71155837	72066	7	gain	0.0114007
1626	GGA2	71199994	71217284	17291	1	gain	0.00162866
1627	GGA2	71271498	71282253	10756	2	loss	0.00325733
1628	GGA2	71304894	71355583	50690	7	gain	0.0114007
1629	GGA2	71406944	71478678	71735	7	both	0.0114007
1630	GGA2	71541373	71585729	44357	5	both	0.00814332
1631	GGA2	71617850	71636792	18943	3	gain	0.00488599
1632	GGA2	71683583	71844113	160531	28	both	0.0456026
1633	GGA2	71948507	71969214	20708	5	gain	0.00814332
1634	GGA2	71994600	72016650	22051	1	gain	0.00162866
1635	GGA2	72049157	72077851	28695	3	gain	0.00488599
1636	GGA2	72086423	72120638	34216	15	gain	0.02443
1637	GGA2	72168579	72190531	21953	4	both	0.00651466
1638	GGA2	72225352	72232650	7299	2	gain	0.00325733
1639	GGA2	72335923	72452941	117019	4	gain	0.00651466
1640	GGA2	72507619	72613262	105644	2	both	0.00325733
1641	GGA2	72616432	72624915	8484	1	gain	0.00162866
1642	GGA2	72645602	72696209	50608	2	gain	0.00325733
1643	GGA2	72725509	72762113	36605	1	gain	0.00162866
1644	GGA2	72786503	72808258	21756	7	gain	0.0114007
1645	GGA2	72881352	72956233	74882	17	gain	0.0276873
1646	GGA2	73200427	73245632	45206	2	gain	0.00325733
1647	GGA2	73293508	73307289	13782	1	gain	0.00162866
1648	GGA2	73311338	73474560	163223	10	gain	0.0162866
1649	GGA2	73594592	73716141	121550	6	both	0.00977199
1650	GGA2	73794994	73820489	25496	2	gain	0.00325733
1651	GGA2	73903940	73941408	37469	7	gain	0.0114007
1652	GGA2	73994853	74001373	6521	3	gain	0.00488599
1653	GGA2	74063242	74174249	111008	21	gain	0.034202
1654	GGA2	74243300	74401799	158500	17	gain	0.0276873
1655	GGA2	74511039	74536272	25234	1	gain	0.00162866
1656	GGA2	74547104	74565717	18614	3	gain	0.00488599
1657	GGA2	74683065	74831726	148662	20	gain	0.0325733
1658	GGA2	74926266	74932854	6589	2	gain	0.00325733
1659	GGA2	74942283	75015384	73102	3	gain	0.00488599
1660	GGA2	75129696	75174463	44768	10	gain	0.0162866
1661	GGA2	75696340	75786169	89830	5	gain	0.00814332
1662	GGA2	76290746	76295770	5025	1	gain	0.00162866
1663	GGA2	76344464	76377446	32983	3	gain	0.00488599
1664	GGA2	76396585	76404003	7419	2	gain	0.00325733
1665	GGA2	76633448	76698175	64728	4	gain	0.00651466
1666	GGA2	76748103	76758361	10259	2	gain	0.00325733
1667	GGA2	76795064	76798620	3557	2	gain	0.00325733
1668	GGA2	76804757	76820283	15527	4	gain	0.00651466
1669	GGA2	76828023	76848346	20324	8	gain	0.0130293
1670	GGA2	76914741	76958145	43405	9	both	0.014658
1671	GGA2	77053189	77074877	21689	2	gain	0.00325733
1672	GGA2	77346485	77391203	44719	8	gain	0.0130293
1673	GGA2	77516803	77527039	10237	5	gain	0.00814332
1674	GGA2	77592153	77617446	25294	8	gain	0.0130293
1675	GGA2	78121162	78130109	8948	2	gain	0.00325733
1676	GGA2	78297447	78364385	66939	4	gain	0.00651466
1677	GGA2	78858395	78872574	14180	2	gain	0.00325733
1678	GGA2	78913898	78916293	2396	2	gain	0.00325733
1679	GGA2	79013352	79046698	33347	2	gain	0.00325733
1680	GGA2	79080153	79117799	37647	3	both	0.00488599
1681	GGA2	79262979	79310612	47634	8	both	0.0130293
1682	GGA2	79480925	79498389	17465	3	gain	0.00488599
1683	GGA2	79661807	79702444	40638	1	loss	0.00162866
1684	GGA2	79715970	79725856	9887	1	gain	0.00162866
1685	GGA2	79807871	79848695	40825	1	gain	0.00162866
1686	GGA2	80116261	80151928	35668	1	gain	0.00162866
1687	GGA2	80536731	80538725	1995	1	gain	0.00162866
1688	GGA2	80561322	80595439	34118	2	gain	0.00325733
1689	GGA2	81010483	81022812	12330	1	gain	0.00162866
1690	GGA2	81055959	81059036	3078	2	gain	0.00325733
1691	GGA2	81116780	81418323	301544	6	both	0.00977199
1692	GGA2	81452134	81641951	189818	7	both	0.0114007
1693	GGA2	81643736	81645209	1474	1	loss	0.00162866
1694	GGA2	81893124	82187424	294301	181	gain	0.294788
1695	GGA2	82212328	82255063	42736	33	gain	0.0537459
1696	GGA2	82517361	82533500	16140	3	gain	0.00488599
1697	GGA2	82607321	82665620	58300	6	both	0.00977199
1698	GGA2	82729831	82863395	133565	17	both	0.0276873
1699	GGA2	82904450	82980967	76518	3	both	0.00488599
1700	GGA2	83010385	83032912	22528	2	gain	0.00325733
1701	GGA2	83127881	83153214	25334	2	gain	0.00325733
1702	GGA2	83238125	83252237	14113	2	gain	0.00325733
1703	GGA2	83398023	83423550	25528	1	gain	0.00162866
1704	GGA2	83519301	83531446	12146	2	gain	0.00325733
1705	GGA2	83582242	83597160	14919	1	gain	0.00162866
1706	GGA2	83737053	83796435	59383	1	loss	0.00162866
1707	GGA2	84260799	84266657	5859	2	gain	0.00325733
1708	GGA2	84445974	84468560	22587	3	gain	0.00488599
1709	GGA2	84656474	84659633	3160	2	gain	0.00325733
1710	GGA2	84713577	84753392	39816	2	gain	0.00325733
1711	GGA2	85168627	85182095	13469	2	gain	0.00325733
1712	GGA2	85566396	85587390	20995	1	gain	0.00162866
1713	GGA2	85665484	85671542	6059	1	gain	0.00162866
1714	GGA2	86061845	86077031	15187	3	gain	0.00488599
1715	GGA2	86118086	86130657	12572	1	gain	0.00162866
1716	GGA2	86165809	86172177	6369	2	gain	0.00325733
1717	GGA2	86444116	86545123	101008	47	both	0.0765472
1718	GGA2	86704844	86817842	112999	2	gain	0.00325733
1719	GGA2	86904890	86914067	9178	2	gain	0.00325733
1720	GGA2	87054495	87084743	30249	3	gain	0.00488599
1721	GGA2	87129644	87139282	9639	4	gain	0.00651466
1722	GGA2	87281991	87293496	11506	2	gain	0.00325733
1723	GGA2	87391925	87447986	56062	1	gain	0.00162866
1724	GGA2	87461987	87520752	58766	2	both	0.00325733
1725	GGA2	87610723	87679338	68616	2	gain	0.00325733
1726	GGA2	87748255	87756634	8380	1	gain	0.00162866
1727	GGA2	87773849	87788221	14373	1	gain	0.00162866
1728	GGA2	87838467	87846117	7651	2	gain	0.00325733
1729	GGA2	87892375	87902130	9756	1	gain	0.00162866
1730	GGA2	87914698	87936824	22127	1	gain	0.00162866
1731	GGA2	87963452	87970542	7091	1	gain	0.00162866
1732	GGA2	87987342	87999753	12412	1	gain	0.00162866
1733	GGA2	88023149	88048020	24872	1	gain	0.00162866
1734	GGA2	88279037	88317486	38450	6	both	0.00977199
1735	GGA2	88659587	88688862	29276	11	gain	0.0179153
1736	GGA2	89126551	89134559	8009	1	gain	0.00162866
1737	GGA2	89440520	89587253	146734	5	both	0.00814332
1738	GGA2	89990533	89999657	9125	4	gain	0.00651466
1739	GGA2	90360357	90367449	7093	2	gain	0.00325733
1740	GGA2	90471888	90490610	18723	2	gain	0.00325733
1741	GGA2	91025623	91041489	15867	2	gain	0.00325733
1742	GGA2	91586113	91590324	4212	1	gain	0.00162866
1743	GGA2	91644096	91667264	23169	1	gain	0.00162866
1744	GGA2	91798184	91805564	7381	2	gain	0.00325733
1745	GGA2	91927133	92012280	85148	6	both	0.00977199
1746	GGA2	92329290	92362286	32997	29	gain	0.0472313
1747	GGA2	92446268	92502794	56527	1	gain	0.00162866
1748	GGA2	92597940	92614756	16817	1	gain	0.00162866
1749	GGA2	92679877	92689823	9947	2	gain	0.00325733
1750	GGA2	92841936	92845436	3501	2	gain	0.00325733
1751	GGA2	92868123	92939998	71876	5	gain	0.00814332
1752	GGA2	92967838	93010938	43101	2	gain	0.00325733
1753	GGA2	93053106	93081392	28287	13	gain	0.0211726
1754	GGA2	93093451	93123828	30378	15	gain	0.02443
1755	GGA2	93136001	93140828	4828	5	gain	0.00814332
1756	GGA2	93212584	93234396	21813	5	both	0.00814332
1757	GGA2	93281121	93323234	42114	14	gain	0.0228013
1758	GGA2	93404887	93446154	41268	1	gain	0.00162866
1759	GGA2	93520410	93536355	15946	2	gain	0.00325733
1760	GGA2	93574993	93606585	31593	10	gain	0.0162866
1761	GGA2	93741487	93749004	7518	15	loss	0.02443
1762	GGA2	93783131	93810721	27591	7	gain	0.0114007
1763	GGA2	93885489	93925040	39552	4	gain	0.00651466
1764	GGA2	93944247	93947043	2797	1	gain	0.00162866
1765	GGA2	94073398	94124590	51193	32	gain	0.0521173
1766	GGA2	94359061	94390970	31910	3	gain	0.00488599
1767	GGA2	94480021	94508230	28210	4	gain	0.00651466
1768	GGA2	94532727	94543289	10563	3	gain	0.00488599
1769	GGA2	94636252	94647554	11303	9	gain	0.014658
1770	GGA2	94660795	94680158	19364	5	gain	0.00814332
1771	GGA2	94686801	94751069	64269	6	gain	0.00977199
1772	GGA2	94757005	94784965	27961	6	gain	0.00977199
1773	GGA2	94790291	94795308	5018	4	gain	0.00651466
1774	GGA2	94820610	94831311	10702	2	gain	0.00325733
1775	GGA2	94876603	94884721	8119	1	gain	0.00162866
1776	GGA2	94887959	94952649	64691	10	gain	0.0162866
1777	GGA2	94991092	95020671	29580	12	gain	0.019544
1778	GGA2	95161598	95226965	65368	15	gain	0.02443
1779	GGA2	95265444	95338027	72584	8	both	0.0130293
1780	GGA2	95362315	95371437	9123	2	gain	0.00325733
1781	GGA2	95423865	95457498	33634	8	gain	0.0130293
1782	GGA2	95551453	95562250	10798	2	gain	0.00325733
1783	GGA2	95595237	95625098	29862	1	gain	0.00162866
1784	GGA2	95802286	95843803	41518	2	loss	0.00325733
1785	GGA2	95974481	96007663	33183	11	gain	0.0179153
1786	GGA2	96037094	96056783	19690	1	gain	0.00162866
1787	GGA2	96468594	96483445	14852	2	gain	0.00325733
1788	GGA2	96598287	96618028	19742	1	gain	0.00162866
1789	GGA2	96848792	96852221	3430	2	gain	0.00325733
1790	GGA2	97434836	97465821	30986	2	gain	0.00325733
1791	GGA2	97496415	97504866	8452	4	gain	0.00651466
1792	GGA2	97743358	97807899	64542	3	gain	0.00488599
1793	GGA2	97991137	98024947	33811	1	gain	0.00162866
1794	GGA2	98052308	98104928	52621	1	gain	0.00162866
1795	GGA2	99105259	99116824	11566	1	gain	0.00162866
1796	GGA2	99632175	99679608	47434	1	gain	0.00162866
1797	GGA2	99870802	99877776	6975	1	gain	0.00162866
1798	GGA2	100009486	100045919	36434	29	gain	0.0472313
1799	GGA2	100250723	100287400	36678	3	gain	0.00488599
1800	GGA2	100365243	100390602	25360	15	gain	0.02443
1801	GGA2	100398656	100400308	1653	3	gain	0.00488599
1802	GGA2	100426274	100495245	68972	1	loss	0.00162866
1803	GGA2	100920122	100949662	29541	2	gain	0.00325733
1804	GGA2	100994097	100998968	4872	2	gain	0.00325733
1805	GGA2	101115753	101146386	30634	4	gain	0.00651466
1806	GGA2	101388709	101519624	130916	5	both	0.00814332
1807	GGA2	101591645	101612515	20871	1	gain	0.00162866
1808	GGA2	101643477	101674167	30691	8	both	0.0130293
1809	GGA2	101678297	101737715	59419	11	both	0.0179153
1810	GGA2	101936404	101955684	19281	5	gain	0.00814332
1811	GGA2	101970915	101992368	21454	4	gain	0.00651466
1812	GGA2	102009474	102083737	74264	1	loss	0.00162866
1813	GGA2	102201229	102203429	2201	2	gain	0.00325733
1814	GGA2	102697085	102704957	7873	2	gain	0.00325733
1815	GGA2	103422396	103441631	19236	1	gain	0.00162866
1816	GGA2	103916361	103927649	11289	1	gain	0.00162866
1817	GGA2	103934199	103937539	3341	2	gain	0.00325733
1818	GGA2	104100529	104144061	43533	3	gain	0.00488599
1819	GGA2	104178967	104195362	16396	1	gain	0.00162866
1820	GGA2	104619652	104689054	69403	4	gain	0.00651466
1821	GGA2	104810030	104833600	23571	1	gain	0.00162866
1822	GGA2	105261990	105362405	100416	3	both	0.00488599
1823	GGA2	105520196	105564084	43889	3	both	0.00488599
1824	GGA2	105640220	105658756	18537	1	gain	0.00162866
1825	GGA2	105690134	105711365	21232	4	gain	0.00651466
1826	GGA2	105779410	105818982	39573	4	gain	0.00651466
1827	GGA2	105861914	105868840	6927	2	gain	0.00325733
1828	GGA2	105914310	105928443	14134	2	gain	0.00325733
1829	GGA2	106133111	106161631	28521	3	gain	0.00488599
1830	GGA2	106224772	106232865	8094	2	gain	0.00325733
1831	GGA2	106316916	106341032	24117	3	gain	0.00488599
1832	GGA2	106748355	106840244	91890	8	gain	0.0130293
1833	GGA2	106908006	106924222	16217	1	gain	0.00162866
1834	GGA2	106931939	106940957	9019	1	loss	0.00162866
1835	GGA2	107110238	107118150	7913	2	gain	0.00325733
1836	GGA2	107126683	107140747	14065	1	gain	0.00162866
1837	GGA2	107159705	107241741	82037	1	loss	0.00162866
1838	GGA2	107888508	107896025	7518	2	gain	0.00325733
1839	GGA2	107905737	107922423	16687	5	gain	0.00814332
1840	GGA2	107929077	108043987	114911	5	both	0.00814332
1841	GGA2	108333724	108355698	21975	1	loss	0.00162866
1842	GGA2	108484441	108530780	46340	1	gain	0.00162866
1843	GGA2	108585308	108603625	18318	4	gain	0.00651466
1844	GGA2	108660684	108676790	16107	1	gain	0.00162866
1845	GGA2	108722269	108738951	16683	3	gain	0.00488599
1846	GGA2	108860788	108928587	67800	9	gain	0.014658
1847	GGA2	109019728	109030847	11120	3	gain	0.00488599
1848	GGA2	109055947	109058450	2504	2	both	0.00325733
1849	GGA2	109092790	109140303	47514	6	both	0.00977199
1850	GGA2	109149131	109149819	689	2	gain	0.00325733
1851	GGA2	109160593	109256134	95542	9	both	0.014658
1852	GGA2	109588231	109592347	4117	2	gain	0.00325733
1853	GGA2	109635381	109643658	8278	1	gain	0.00162866
1854	GGA2	109699020	109722310	23291	4	gain	0.00651466
1855	GGA2	109729900	109789165	59266	7	gain	0.0114007
1856	GGA2	109804391	109849943	45553	5	gain	0.00814332
1857	GGA2	109959739	109989869	30131	4	gain	0.00651466
1858	GGA2	110018014	110026982	8969	2	gain	0.00325733
1859	GGA2	110167145	110194904	27760	7	gain	0.0114007
1860	GGA2	110273782	110283526	9745	1	gain	0.00162866
1861	GGA2	110593986	110598633	4648	2	gain	0.00325733
1862	GGA2	110667278	110678743	11466	1	gain	0.00162866
1863	GGA2	110732772	110746869	14098	4	gain	0.00651466
1864	GGA2	110784384	110794573	10190	1	gain	0.00162866
1865	GGA2	110907864	110925183	17320	3	gain	0.00488599
1866	GGA2	110992917	111230076	237160	8	both	0.0130293
1867	GGA2	111824246	111860588	36343	1	gain	0.00162866
1868	GGA2	111879702	111896953	17252	1	gain	0.00162866
1869	GGA2	111917390	111941540	24151	1	gain	0.00162866
1870	GGA2	112588244	112611759	23516	2	gain	0.00325733
1871	GGA2	113033337	113063729	30393	1	loss	0.00162866
1872	GGA2	113340630	113344019	3390	1	gain	0.00162866
1873	GGA2	113454309	113468570	14262	2	gain	0.00325733
1874	GGA2	113636311	113648871	12561	3	gain	0.00488599
1875	GGA2	113766484	113777177	10694	1	loss	0.00162866
1876	GGA2	113983237	113998263	15027	1	gain	0.00162866
1877	GGA2	114082017	114138416	56400	5	gain	0.00814332
1878	GGA2	114281733	114291256	9524	4	gain	0.00651466
1879	GGA2	114317453	114328313	10861	9	gain	0.014658
1880	GGA2	114392159	114393227	1069	2	gain	0.00325733
1881	GGA2	114435681	114464179	28499	2	gain	0.00325733
1882	GGA2	114522080	114530678	8599	2	gain	0.00325733
1883	GGA2	114674901	114696509	21609	1	gain	0.00162866
1884	GGA2	114729914	114733337	3424	1	gain	0.00162866
1885	GGA2	114806414	114850029	43616	2	gain	0.00325733
1886	GGA2	115444826	115470160	25335	3	gain	0.00488599
1887	GGA2	115631565	115675349	43785	11	gain	0.0179153
1888	GGA2	115787672	115789346	1675	2	gain	0.00325733
1889	GGA2	115858521	115881177	22657	11	gain	0.0179153
1890	GGA2	115962589	115981139	18551	3	gain	0.00488599
1891	GGA2	116121673	116129146	7474	3	both	0.00488599
1892	GGA2	116148429	116163109	14681	2	gain	0.00325733
1893	GGA2	116513605	116518597	4993	7	both	0.0114007
1894	GGA2	116523324	116532881	9558	2	gain	0.00325733
1895	GGA2	116544903	116553396	8494	5	gain	0.00814332
1896	GGA2	116608696	116641333	32638	1	gain	0.00162866
1897	GGA2	116835311	116839422	4112	2	gain	0.00325733
1898	GGA2	116968423	116984287	15865	1	gain	0.00162866
1899	GGA2	117465107	117500548	35442	1	gain	0.00162866
1900	GGA2	117882181	117883947	1767	1	gain	0.00162866
1901	GGA2	117994232	118003840	9609	1	gain	0.00162866
1902	GGA2	118168318	118184931	16614	2	gain	0.00325733
1903	GGA2	118293867	118310399	16533	2	gain	0.00325733
1904	GGA2	118327380	118451747	124368	12	both	0.019544
1905	GGA2	118644957	118868877	223921	72	gain	0.117264
1906	GGA2	118992043	118992427	385	15	both	0.02443
1907	GGA2	119002201	119019652	17452	17	both	0.0276873
1908	GGA2	119375767	119407466	31700	49	gain	0.0798046
1909	GGA2	119422589	119447073	24485	21	gain	0.034202
1910	GGA2	119819255	119990988	171734	52	both	0.0846906
1911	GGA2	120743788	120831458	87671	1	gain	0.00162866
1912	GGA2	121448899	121474208	25310	4	gain	0.00651466
1913	GGA2	121583382	121586015	2634	2	gain	0.00325733
1914	GGA2	121689752	121721286	31535	16	gain	0.0260586
1915	GGA2	121793804	121834653	40850	14	gain	0.0228013
1916	GGA2	121852375	121872391	20017	10	gain	0.0162866
1917	GGA2	121947103	121977851	30749	22	gain	0.0358306
1918	GGA2	122225920	122228953	3034	11	gain	0.0179153
1919	GGA2	122263099	122288975	25877	2	gain	0.00325733
1920	GGA2	122299255	122363377	64123	1	gain	0.00162866
1921	GGA2	122479800	122506505	26706	2	gain	0.00325733
1922	GGA2	122692789	122724756	31968	1	gain	0.00162866
1923	GGA2	122840109	122856810	16702	3	both	0.00488599
1924	GGA2	122901766	122912983	11218	2	both	0.00325733
1925	GGA2	122930633	122988714	58082	8	both	0.0130293
1926	GGA2	123229687	123275001	45315	6	gain	0.00977199
1927	GGA2	123286975	123299008	12034	2	gain	0.00325733
1928	GGA2	123311228	123376480	65253	7	both	0.0114007
1929	GGA2	123415640	123506271	90632	2	both	0.00325733
1930	GGA2	123583360	123595368	12009	2	loss	0.00325733
1931	GGA2	123624914	123720635	95722	11	gain	0.0179153
1932	GGA2	123810242	123838730	28489	12	gain	0.019544
1933	GGA2	123881809	123902250	20442	5	gain	0.00814332
1934	GGA2	123933332	123954976	21645	1	gain	0.00162866
1935	GGA2	124141508	124208568	67061	6	both	0.00977199
1936	GGA2	124231620	124251441	19822	6	gain	0.00977199
1937	GGA2	124317024	124330713	13690	3	gain	0.00488599
1938	GGA2	124604616	124660235	55620	5	gain	0.00814332
1939	GGA2	124688431	124710102	21672	3	gain	0.00488599
1940	GGA2	124852395	124865499	13105	2	gain	0.00325733
1941	GGA2	125086584	125099474	12891	4	gain	0.00651466
1942	GGA2	125136928	125150656	13729	2	gain	0.00325733
1943	GGA2	125189514	125204252	14739	1	gain	0.00162866
1944	GGA2	125332713	125334818	2106	2	gain	0.00325733
1945	GGA2	125443988	125449013	5026	2	gain	0.00325733
1946	GGA2	125817109	125836108	19000	1	gain	0.00162866
1947	GGA2	125873066	125915059	41994	3	both	0.00488599
1948	GGA2	125973285	125989193	15909	11	gain	0.0179153
1949	GGA2	126250780	126269143	18364	3	gain	0.00488599
1950	GGA2	126277336	126308655	31320	1	gain	0.00162866
1951	GGA2	126334327	126345784	11458	1	gain	0.00162866
1952	GGA2	126416388	126421115	4728	1	gain	0.00162866
1953	GGA2	126975291	127101757	126467	131	both	0.213355
1954	GGA2	127266597	127274075	7479	16	gain	0.0260586
1955	GGA2	127361677	127366965	5289	2	gain	0.00325733
1956	GGA2	127557341	127565607	8267	2	gain	0.00325733
1957	GGA2	127836259	127984757	148499	7	both	0.0114007
1958	GGA2	128302106	128315371	13266	3	both	0.00488599
1959	GGA2	128647752	128660859	13108	1	gain	0.00162866
1960	GGA2	128729848	128853837	123990	7	both	0.0114007
1961	GGA2	129362591	129370482	7892	30	both	0.0488599
1962	GGA2	129427558	129443286	15729	4	gain	0.00651466
1963	GGA2	129493631	129502199	8569	2	gain	0.00325733
1964	GGA2	129511406	129533990	22585	2	gain	0.00325733
1965	GGA2	129681554	129735457	53904	5	gain	0.00814332
1966	GGA2	129768801	129774231	5431	3	gain	0.00488599
1967	GGA2	129858695	129875577	16883	2	gain	0.00325733
1968	GGA2	129999874	130011923	12050	2	gain	0.00325733
1969	GGA2	130144842	130180275	35434	10	gain	0.0162866
1970	GGA2	130286833	130312667	25835	1	gain	0.00162866
1971	GGA2	131562142	131590282	28141	11	gain	0.0179153
1972	GGA2	131679901	131695126	15226	2	gain	0.00325733
1973	GGA2	131706282	131719493	13212	1	gain	0.00162866
1974	GGA2	131747137	131753935	6799	1	gain	0.00162866
1975	GGA2	131805238	131817354	12117	2	gain	0.00325733
1976	GGA2	131834829	131862929	28101	5	gain	0.00814332
1977	GGA2	131978491	131983453	4963	2	gain	0.00325733
1978	GGA2	132275107	132282122	7016	2	gain	0.00325733
1979	GGA2	132285084	132333818	48735	2	loss	0.00325733
1980	GGA2	132512188	132561413	49226	4	gain	0.00651466
1981	GGA2	132572548	132580861	8314	2	gain	0.00325733
1982	GGA2	132869369	132880640	11272	9	gain	0.014658
1983	GGA2	132928355	132954702	26348	3	gain	0.00488599
1984	GGA2	133072977	133084079	11103	5	gain	0.00814332
1985	GGA2	133146001	133194706	48706	4	gain	0.00651466
1986	GGA2	133224022	133238723	14702	3	gain	0.00488599
1987	GGA2	133298162	133320408	22247	34	gain	0.0553746
1988	GGA2	133374146	133386582	12437	7	gain	0.0114007
1989	GGA2	133603805	133609475	5671	9	both	0.014658
1990	GGA2	133664293	133683022	18730	16	both	0.0260586
1991	GGA2	133739923	133755702	15780	28	gain	0.0456026
1992	GGA2	133888852	133915171	26320	15	both	0.02443
1993	GGA2	133997345	134025570	28226	2	gain	0.00325733
1994	GGA2	134069710	134146641	76932	35	gain	0.0570033
1995	GGA2	134266395	134277995	11601	4	gain	0.00651466
1996	GGA2	134304876	134311119	6244	2	gain	0.00325733
1997	GGA2	134410743	134416348	5606	2	gain	0.00325733
1998	GGA2	134509484	134529027	19544	1	gain	0.00162866
[truncated: 3,044 more rows]
