# Supplementary material for: Genome-wide detection of CNVs and their association with performance traits in broilers
Source: BMC Genomics. 2021 May 17;22:354. doi: 10.1186/s12864-021-07676-1 (PMC8130382; doi:10.1186/s12864-021-07676-1)
Supplement: Supplementary file 4 — Additional file 4. Information of the CNV segments validated by qPCR and the primers used for qPCR [file 12864_2021_7676_MOESM4_ESM.xlsx]

## Sheet: Additional file 4
Additional file 4 - Information of the CNV segments validated by qPCR and the primers used for qPCR
CNVSegment_ID	GGA	Start (bp)	End (bp)	Length (bp)	Type	Primer_ID	Forward (5'-3')	Reverse (5'-3')	Amplication Length (bp)	Left-Right Position (bp) - Forward	Left-Right Position (bp) - Reverse
GGA3_64Mb	3	64169030	64171297	2268	deletion	1	AATGCAGTGAGCTACGAGAAGA	TCCTTCTTGCACAGACTACACA	91	64169267 - 64169288	64169336 - 64169357
						2	GTGGGAAAATAGATGGATGAGG	CAGGGTAAAGACAGGACAAACA	94	64170053 - 64170074	64170125 - 64170146
						3	TGCAGTTTTGACAGGTGCTT	CCTGCAACAGTTCAAGAGAGAA	91	64170717 - 64170736	64170786 - 64170807
GGA3_97Mb	3	97801202	97809208	8007	deletion	4	GAAGACAAACACACAGGGTGAG	GGCAGACATAGAACAGCTTCAG	100	97802574 - 97802595	97802652 - 97802673
						5	CAAATGATGATTGCCTCCAG	AAGCAAGTAAAGGGAAGGTGAG	87	97805528 - 97805547	97805593 - 97805614
						6	AGGGCCTGATGTTTATTTGG	CCAAGTGATGAGCACAGTATCA	100	97808547 - 97808566	97808625 - 97808646
GGA5_12Mb	5	12059966	12063208	3243	deletion	7	CAGTGTGCTGTGCTGACTTCTA	TGCAGAAGACATTCTTGAGAGG	93	12060133 - 12060154	12060204 - 12060225
						8	AACTAGCCACAAGAACCAGTCA	GTGGGTAAATACTGCTGTGTGC	94	12061132 - 12061153	12061204 - 12061225
						9	TGAAAGGGTCCTCCAAAATA	TTATTCTTCCCCCACTTTCAAC	91	12062215 - 12062234	12062284 - 12062305
PCCA	1						CAGACACACAGAGCCCATCTCT	TGGAGCAGTGGTGGCTGTT	65	143245276	143245340
