# Supplementary material for: Genome-wide detection of CNVs and their association with performance traits in broilers
Source: BMC Genomics. 2021 May 17;22:354. doi: 10.1186/s12864-021-07676-1 (PMC8130382; doi:10.1186/s12864-021-07676-1)
Supplement: Supplementary file 5 — Additional file 5. Validation rates of 9 samples [file 12864_2021_7676_MOESM5_ESM.xlsx]

## Sheet: Additional file 5
Additional file 5 - Validation rates of 9 samples
CNVSegment_ID: GGA3_64Mb
Primer_ID	sample11C2	sample11C3	sample11D2
1	yes	yes	yes
2	yes	yes	yes
3	yes	yes	yes
CNVSegment_ID: GGA3_97Mb
Primer_ID	sample5D2	sample10C9	sample11D1
4	yes	yes	yes
5	yes	yes	yes
6	yes	yes	yes
CNVSegment_ID: GGA5_12Mb
Primer_ID	sample2F4	sample4C6	sample11D12
7	no	yes	yes
8	no	yes	yes
9	yes	yes	yes
Confirmed	7	9	9
Totals	9	9	9
Validation Rate	0.777778	1	1
Average			0.925926
