# Supplementary material for: Genome-wide detection of CNVs and their association with performance traits in broilers
Source: BMC Genomics. 2021 May 17;22:354. doi: 10.1186/s12864-021-07676-1 (PMC8130382; doi:10.1186/s12864-021-07676-1)
Supplement: Supplementary file 7 — Additional file 7. List with the 32 genes annotated within a 1-Mb window of significant CNV segments [file 12864_2021_7676_MOESM7_ESM.xlsx]

## Sheet: Additional file 7
Additional file 7 - List with the 32 genes annotated within a 1-Mb window of significant CNV segments
Gene stable ID	Gene name	Description	Chr.	Gene start (bp)	Gene end (bp)
ENSGALG00000006074	SOX6	SRY-box 6	5	11366630	11601652
ENSGALG00000006077	C5H11orf58	chromosome 5 C11orf58 homolog	5	11765074	11770877
ENSGALG00000006096	RPS13	ribosomal protein S13	5	11951870	11956268
ENSGALG00000006121	PIK3C2A	phosphatidylinositol-4-phosphate 3-kinase catalytic subunit type 2 alpha	5	11958466	12018064
ENSGALG00000006147	NUCB2	nucleobindin 2	5	12022253	12051047
ENSGALG00000006172	ABCC8	ATP binding cassette subfamily C member 8	5	12070315	12134884
ENSGALG00000006192	USH1C	USH1 protein network component harmonin	5	12148432	12193954
ENSGALG00000006216	MYOD1	myogenic differentiation 1	5	12395624	12398842
ENSGALG00000006220	KCNC1	potassium voltage-gated channel subfamily C member 1	5	12414763	12510791
ENSGALG00000006231	SERGEF	secretion regulating guanine nucleotide exchange factor	5	12523791	12654177
ENSGALG00000014918	RFX6	regulatory factor X6	3	63709871	63742912
ENSGALG00000014925	GPRC6A	G protein-coupled receptor class C group 6 member A	3	63761182	63771757
ENSGALG00000014937	KPNA5	karyopherin subunit alpha 5	3	63782064	63799496
ENSGALG00000014940	ZUP1	zinc finger with UFM1 specific peptidase domain	3	63799081	63805160
ENSGALG00000014950	SOT3A1L	sulfotransferase family 3A member 1-like	3	63813421	63820420
ENSGALG00000014953	RWDD1	RWD domain containing 1	3	63823638	63834723
ENSGALG00000014955	FAM26D	family with sequence similarity 26 member D	3	63835589	63839410
ENSGALG00000014962	CALHM6	family with sequence similarity 26 member F	3	63868068	63871243
ENSGALG00000014963	DSE	dermatan sulfate epimerase	3	63884722	63905439
ENSGALG00000014964	NT5DC1	5'-nucleotidase domain containing 1	3	63927963	64048903
ENSGALG00000014965	COL10A1	collagen type X alpha 1	3	64024537	64031213
ENSGALG00000014979	FRK	fyn related Src family tyrosine kinase	3	64064317	64109976
ENSGALG00000016455	GREB1	growth regulating estrogen receptor binding 1	3	97305446	97393711
ENSGALG00000016456	LPIN1	lipin 1	3	97402679	97470693
ENSGALG00000016457	TRIB2	tribbles pseudokinase 2	3	97859114	97880210
ENSGALG00000019941	FAM162B	family with sequence similarity 162 member B	3	63775429	63778379
ENSGALG00000020505	KCNJ11	potassium inwardly rectifying channel subfamily J member 11	5	12064883	12066076
ENSGALG00000026594	HS3ST5	heparan sulfate-glucosamine 3-sulfotransferase 5	3	64588327	64784997
ENSGALG00000028539	TRAPPC3L	trafficking protein particle complex 3 like	3	63834724	63863461
ENSGALG00000028696	FTL	ferritin light polypeptide	5	12387716	12391494
ENSGALG00000029679	PLEKHA7	pleckstrin homology domain containing A7	5	11778632	11840720
ENSGALG00000038162	FAM26E	family with sequence similarity 26 member E	3	63853190	63861087
