# Supplementary material for: Genome-wide detection of CNVs and their association with performance traits in broilers
Source: BMC Genomics. 2021 May 17;22:354. doi: 10.1186/s12864-021-07676-1 (PMC8130382; doi:10.1186/s12864-021-07676-1)
Supplement: Supplementary file 8 — Additional file 8. 78 publications significantly enriched in the STRING network [file 12864_2021_7676_MOESM8_ESM.xlsx]

## Sheet: Additional file 8
Additional file 8 - 78 reference publications significantly enriched in the STRING network.
#term ID	FDR¹	matching proteins in network (labels)
PMID:18253507	6.48e-12	ABCC8,KCNC1,KCNJ11,NUCB2,PIK3C2A,RPS13,SERGEF
PMID:30984245	6.61e-05	ABCC8,MYOD1,NUCB2,PIK3C2A
PMID:21544516	0.0023	ABCC8,KCNJ11,RFX6
PMID:22701481	0.0076	ABCC8,KCNC1,KCNJ11
PMID:23266642	0.0098	LPIN1,MYOD1
PMID:26901059	0.0098	ABCC8,KCNJ11,RFX6
PMID:30857219	0.0098	KCNC1,NUCB2,USH1C
PMID:25051960	0.0103	ABCC8,KCNJ11,RFX6
PMID:28389584	0.0103	ABCC8,KCNJ11
PMID:31292350	0.0103	ABCC8,KCNJ11
PMID:18723823	0.0113	ABCC8,KCNJ11
PMID:26226329	0.0113	ABCC8,KCNJ11
PMID:15647111	0.0133	ABCC8,KCNJ11
PMID:19437544	0.0133	COL10A1,MYOD1,SOX6
PMID:22662242	0.0133	GPRC6A,RFX6
PMID:24409153	0.0133	ABCC8,KCNJ11
PMID:25501044	0.0133	NUCB2,PIK3C2A
PMID:30655517	0.0133	ABCC8,KCNJ11
PMID:31988092	0.0133	GREB1,MYOD1
PMID:19403831	0.0148	ABCC8,KCNJ11
PMID:21049026	0.0148	ABCC8,KCNJ11
PMID:21984445	0.0148	ABCC8,KCNJ11
PMID:27956473	0.0148	ABCC8,KCNJ11
PMID:15569391	0.0154	KCNC1,MYOD1
PMID:20376350	0.0154	MYOD1,SOX6
PMID:21035764	0.0154	ABCC8,KCNJ11
PMID:21615117	0.0154	ABCC8,KCNJ11
PMID:23173756	0.0154	ABCC8,KCNJ11
PMID:23346115	0.0154	ABCC8,KCNJ11
PMID:23691027	0.0154	ABCC8,KCNJ11
PMID:23974906	0.0154	ABCC8,KCNJ11
PMID:24763754	0.0154	MYOD1,RPS13
PMID:28417917	0.0154	COL10A1,SOX6
PMID:20676705	0.0159	COL10A1,SOX6
PMID:25564733	0.0159	ABCC8,KCNJ11
PMID:23610594	0.0177	FRK,MYOD1
PMID:20465544	0.0201	ABCC8,KCNJ11
PMID:26243583	0.0201	KCNJ11,MYOD1
PMID:27246103	0.0201	ABCC8,KCNJ11
PMID:25397325	0.0214	ABCC8,KCNJ11
PMID:29670283	0.0214	ABCC8,KCNJ11
PMID:19272164	0.0217	COL10A1,MYOD1,SOX6
PMID:24831221	0.0227	ABCC8,KCNJ11
PMID:27926480	0.0227	C5H11ORF58,MYOD1
PMID:28877214	0.0227	ABCC8,KCNJ11
PMID:30518151	0.0227	MYOD1,SOX6
PMID:31159511	0.0227	MYOD1,SOX6
PMID:15492776	0.0231	COL10A1,SOX6
PMID:17051351	0.0231	MYOD1,NT5DC1
PMID:23064164	0.0231	ABCC8,KCNJ11
PMID:25909383	0.0231	ABCC8,RFX6
PMID:26707643	0.0231	MYOD1,SOX6
PMID:26806292	0.0231	COL10A1,SOX6
PMID:29342086	0.0231	MYOD1,SOX6
PMID:29518216	0.0231	RFX6,SOX6
PMID:16504022	0.0248	COL10A1,SOX6
PMID:19306868	0.0248	COL10A1,SOX6
PMID:23118920	0.0248	ABCC8,KCNJ11
PMID:27434733	0.0248	KPNA5,MYOD1
PMID:21423376	0.0257	ABCC8,KCNJ11
PMID:21529371	0.0257	GREB1,MYOD1
PMID:20213696	0.0274	COL10A1,SOX6
PMID:30303066	0.0274	ABCC8,KCNJ11
PMID:19334283	0.0319	ABCC8,KCNJ11
PMID:22428055	0.0319	COL10A1,SOX6
PMID:30467957	0.0319	ABCC8,KCNJ11
PMID:24421874	0.0332	COL10A1,SOX6
PMID:25802528	0.0332	MYOD1,SOX6
PMID:25210496	0.0350	MYOD1,SOX6
PMID:21040371	0.0374	MYOD1,SOX6
PMID:22150363	0.0397	ABCC8,KCNJ11
PMID:24664432	0.0397	MYOD1,SOX6
PMID:22676585	0.0446	FTL,RPS13
PMID:28642850	0.0471	COL10A1,SOX6
PMID:30760930	0.0471	ABCC8,USH1C
PMID:29616080	0.0489	MYOD1,SOX6
PMID:30836719	0.0489	LPIN1,MYOD1
PMID:32110997	0.0489	LPIN1,MYOD1
¹false discovery rate
